# Supplementary material for: Towards comprehensive understanding of bacterial genetic diversity: large-scale amplifications in Bordetella pertussis and Mycobacterium tuberculosis
Source: Microb Genom. 2022 Feb 10;8(2):000761. doi: 10.1099/mgen.0.000761 (PMC8942028; doi:10.1099/mgen.0.000761)
Supplement: Supplementary material 2 [file mgen-8-0761-s002.xlsx]

## Sheet: Supplementary Table 1 with bios
Alias	Strains (SRA)	Strains (Biosample)	Estimate.start..B1917.gene.index.	Estimate.end..B1917.gene.index.	Estimated.Length	Copy.number.estimate	True.start..B1917.gene.index.	True..Estimated.start	True.end..B1917.gene.index.	True...Estimated.end	True.copy.number	Copy_number_discrepency	False_positive	Overlap	False.positive	Assembly	Coords_B1917
J448	SRR5071090	SAMN05770316	2331	2440	109	2.9	2331	0	2440	0	2	+/-0.2	N	>=0.8	N	A639	3191605-3238627
D236	SRR9006092	SAMN08200080	2798	2947	149	1.7	2799	1	2947	0	2	Lower	N	>=0.8	N	B199	rearrangement
J737	SRR9131607	SAMN11822393	2798	2947	149	2	2799	1	2947	0	2	+/-0.2	N	>=0.8	N	D236	3151131-3334271
J196	SRR9118395	SAMN10161199	2840	2999	159	1.7	2840	0	3000	1	2	Lower	N	>=0.8	N	D665	2018869-2061435
J767	SRR9131576	SAMN11822404	2840	2900	60	2.1	2840	0	2900	0	2	+/-0.2	N	>=0.8	N	D800	869087-931964
J085	SRR5829769	SAMN07352199	2752	2769	17	1.5	2752	0	2915	146	2	Lower	Y	FALSE	Y	F701	rearrangement
J085	SRR5829769	SAMN07352199	2770	2907	137	1.6	2752	-18	2915	8	2	Lower	Y	>=0.8	N	H624	2212540-2229083
J029	SRR5829737	SAMN07352195	2830	2907	77	1.6	2830	0	2871	-36	2	Lower	N	FALSE	Y	J029	3191605-3239669
J385	SRR9118269	SAMN11822230	2831	2871	40	2	2830	-1	2871	0	2	+/-0.2	N	>=0.8	N	J042	rearrangement
J083	SRR5829749	SAMN07352198	2830	2866	36	1.8	2830	0	2867	1	2	Lower	N	>=0.8	N	J083	3191605-3234082
A639	SRR9123572	SAMN11821629	2830	2870	40	1.8	2830	0	2870	0	2	Lower	N	>=0.8	N	J085	3100708-3292315
D800	SRR9123574	SAMN11821631	778	834	56	2.3	779	1	834	0	3	Higher	N	>=0.8	N	J139	2565378-2704266
D800	SRR9123574	SAMN11821631	2098	2362	264	1.3	779	NA	834	NA	2	Lower	N	FALSE	Y	J196	3199444-3376246
J742	SRR9131663	SAMN11822397	1403	1444	41	2.1	1403	0	1446	2	2	+/-0.2	N	>=0.8	N	J299	2554072-2738629
J741	SRR9131664	SAMN11822396	1403	1445	42	2.1	1403	0	1446	1	2	+/-0.2	N	>=0.8	N	J318	2564378-2729990
J739	SRR9131599	SAMN11822394	1403	1445	42	2	1403	0	1446	1	2	+/-0.2	N	>=0.8	N	J321	3191605-3238627
J740	SRR9131665	SAMN11822395	1403	1444	41	2	1403	0	1446	2	2	+/-0.2	N	>=0.8	N	J349	2554072-2704266
D665	SRR9006108	SAMN08200081	1790	1827	37	1.7	1791	1	1828	1	2	Lower	N	>=0.8	N	J385	3191605-329669
H624	SRR9006149	SAMN08200082	1965	1978	13	1.7	1966	1	1978	0	2	Lower	N	>=0.8	N	J412	50045-70031
J412	SRR9118452	SAMN11822239	50	67	17	1.9	50	0	68	1	2	+/-0.2	N	>=0.8	N	J447	2608609-2738629
J447	SRR5070923	SAMN05770315	2331	2439	108	1.9	2331	0	2440	1	2	+/-0.2	N	>=0.8	N	J448	2608609-2738629
J299	SRR5829789	SAMN07352224	2269	2303	34	1.7	2276	7	2440	137	2	Lower	Y	FALSE	Y	J733	2554072-2644139
J299	SRR5829789	SAMN07352224	2304	2440	136	1.8	2276	-28	2440	0	2	Lower	Y	>=0.8	N	J737	3151131-3334271
J139	SRR9006067	SAMN08200079	2289	2403	114	2	2289	0	2405	2	2	+/-0.2	N	>=0.8	N	J739	1560213-1604195
J733	SRR9131605	SAMN11822392	2277	2357	80	1.8	2276	-1	2363	6	2	Lower	N	>=0.8	N	J740	1560213-1604195
J349	SRR9118293	SAMN11822226	2276	2401	125	1.5	2276	0	2405	4	2	Lower	N	>=0.8	N	J741	1560213-1604195
J318	SRR9118319	SAMN10161200	2291	2376	85	1.4	2288	-3	2432	56	2	Lower	N	FALSE	Y	J742	1560213-1604195
