# Supplementary material for: Towards comprehensive understanding of bacterial genetic diversity: large-scale amplifications in Bordetella pertussis and Mycobacterium tuberculosis
Source: Microb Genom. 2022 Feb 10;8(2):000761. doi: 10.1099/mgen.0.000761 (PMC8942028; doi:10.1099/mgen.0.000761)
Supplement: Supplementary material 3 [file mgen-8-0761-s003.xlsx]

## Sheet: Supplementary Table 2 new
CNV.ID	Starts	Ends	Length	Copy_number	Strains	Network
1	B1917_RS19965	B1917_RS10580	12	4.1	SAMEA1920853	9
2	B1917_RS10515	B1917_RS10580	13	3.3	SAMN11822098	9
3	B1917_RS12420	B1917_RS13045	109	2.9	SAMN05770316	1
4	B1917_RS19265	B1917_RS19625	27	2.9	SAMEA2177727	5
5	B1917_RS15585	B1917_RS15635	10	2.8	SAMEA41227918	2
6	B1917_RS12095	B1917_RS12730	119	2.6	SAMEA751270	1
7	B1917_RS10065	B1917_RS10385	57	2.6	SAMN03996251	8
8	B1917_RS19265	B1917_RS19625	27	2.6	SAMEA2177728	5
9	B1917_RS19965	B1917_RS10580	12	2.6	SAMN03466651	9
10	B1917_RS10065	B1917_RS10385	57	2.5	SAMD00016397	8
11	B1917_RS19245	B1917_RS19465	42	2.5	SAMEA2177730	5
12	B1917_RS04180	B1917_RS04430	49	2.4	SAMEA751241	7
13	B1917_RS01035	B1917_RS01160	26	2.3	SAMN11822042	11
14	B1917_RS04180	B1917_RS04470	56	2.3	SAMN11821631	7
15	B1917_RS12420	B1917_RS12585	31	2.1	SAMN08443712	1
16	B1917_RS15150	B1917_RS20070	60	2.1	SAMN11822404	2
17	B1917_RS17930	B1917_RS17995	12	2.1	SAMN11822009	5
18	B1917_RS07455	B1917_RS07655	41	2.1	SAMN11822397	3
19	B1917_RS07455	B1917_RS07660	42	2.1	SAMN11822396	3
20	B1917_RS12095	B1917_RS12705	115	2	SAMEA751394	1
21	B1917_RS12200	B1917_RS12360	31	2	SAMN03167927	1
22	B1917_RS12145	B1917_RS12605	88	2	SAMEA751141	1
23	B1917_RS12200	B1917_RS12835	114	2	SAMN08200079	1
24	B1917_RS15150	B1917_RS15300	30	2	SAMEA751484	2
25	B1917_RS09230	B1917_RS09395	32	2	SAMEA751131	16
26	B1917_RS15010	B1917_RS15280	54	2	SAMN11883804	2
27	B1917_RS15915	B1917_RS15985	12	2	SAMN11883804	2
28	B1917_RS14930	B1917_RS15705	149	2	SAMN11822393	2
29	B1917_RS15105	B1917_RS15305	40	2	SAMN11822230	2
30	B1917_RS15145	B1917_RS15525	75	2	SAMN11822135	2
31	B1917_RS19265	B1917_RS19400	26	2	SAMEA2177729	5
32	B1917_RS19965	B1917_RS10575	11	2	SAMN03466650	9
33	B1917_RS04330	B1917_RS04430	20	2	SAMN11821826	7
34	B1917_RS15540	B1917_RS15585	7	2	SAMN11822333	2
35	B1917_RS07455	B1917_RS07660	42	2	SAMN11822394	3
36	B1917_RS07455	B1917_RS07655	41	2	SAMN11822395	3
37	B1917_RS05505	B1917_RS05755	46	1.9	SAMEA751394	6
38	B1917_RS11235	B1917_RS11670	83	1.9	SAMN07352226	1
39	B1917_RS11910	B1917_RS13045	206	1.9	SAMEA2060466	1
40	B1917_RS19980	B1917_RS12990	110	1.9	SAMN03167927	1
41	B1917_RS12140	B1917_RS12995	155	1.9	SAMN11821714	1
42	B1917_RS12095	B1917_RS12730	119	1.9	SAMN08443775	1
43	B1917_RS12420	B1917_RS13035	108	1.9	SAMN05770315	1
44	B1917_RS05800	B1917_RS05985	33	1.9	SAMEA751484	6
45	B1917_RS09815	B1917_RS09885	14	1.9	SAMEA751131	8
46	B1917_RS17840	B1917_RS18985	215	1.9	SAMN06140507	5
47	B1917_RS18995	B1917_RS19625	80	1.9	SAMN06140507	5
48	B1917_RS14695	B1917_RS15005	60	1.9	SAMN11883804	2
49	B1917_RS15100	B1917_RS15280	36	1.9	SAMEA2269770	2
50	B1917_RS15100	B1917_RS15280	36	1.9	SAMN03249379	2
51	B1917_RS08160	B1917_RS08220	12	1.9	SAMN05333714	20
52	B1917_RS19965	B1917_RS10575	11	1.9	SAMN11821721	9
53	B1917_RS17930	B1917_RS17995	12	1.9	SAMN11821844	5
54	B1917_RS14140	B1917_RS14190	9	1.9	SAMN11821825	23
55	B1917_RS04430	B1917_RS04470	7	1.9	SAMN03702661	7
56	B1917_RS12095	B1917_RS12130	6	1.9	SAMN11822108	1
57	B1917_RS00265	B1917_RS00355	17	1.9	SAMN11822239	15
58	B1917_RS11675	B1917_RS13045	251	1.8	SAMN07352226	1
59	B1917_RS07135	B1917_RS07705	116	1.8	SAMEA2060466	3
60	B1917_RS07175	B1917_RS07245	14	1.8	SAMN11821836	3
61	B1917_RS11910	B1917_RS12585	128	1.8	SAMN11821669	1
62	B1917_RS12960	B1917_RS13035	14	1.8	SAMN11821659	1
63	B1917_RS05795	B1917_RS05955	27	1.8	SAMN11539737	6
64	B1917_RS13015	B1917_RS13520	96	1.8	SAMN11539737	1
65	B1917_RS13000	B1917_RS13150	27	1.8	SAMN11822044	1
66	B1917_RS11910	B1917_RS12675	145	1.8	SAMEA1920866	1
67	B1917_RS12910	B1917_RS13045	23	1.8	SAMEA1920866	1
68	B1917_RS11920	B1917_RS12980	193	1.8	SAMEA751411	1
69	B1917_RS12275	B1917_RS13045	136	1.8	SAMN07352224	1
70	B1917_RS12615	B1917_RS12990	64	1.8	SAMEA751141	1
71	B1917_RS12135	B1917_RS12995	156	1.8	SAMEA1570040	1
72	B1917_RS12140	B1917_RS12550	80	1.8	SAMN11822392	1
73	B1917_RS11955	B1917_RS12595	121	1.8	SAMN08443713	1
74	B1917_RS12215	B1917_RS12695	90	1.8	SAMN04388407	1
75	B1917_RS07415	B1917_RS07455	10	1.8	SAMD00016397	3
76	B1917_RS14700	B1917_RS15560	169	1.8	SAMN03464280	2
77	B1917_RS14930	B1917_RS15525	116	1.8	SAMN08443714	2
78	B1917_RS15100	B1917_RS15525	84	1.8	SAMN11822137	2
79	B1917_RS15100	B1917_RS15280	36	1.8	SAMN07352198	2
80	B1917_RS15100	B1917_RS15300	40	1.8	SAMN11821629	2
81	B1917_RS15100	B1917_RS15295	39	1.8	SAMEA1931450	2
82	B1917_RS15150	B1917_RS15525	74	1.8	SAMN11821656	2
83	B1917_RS15145	B1917_RS15490	68	1.8	SAMN11822170	2
84	B1917_RS15150	B1917_RS20070	60	1.8	SAMN11822160	2
85	B1917_RS09570	B1917_RS10515	174	1.8	SAMEA751480	8
86	B1917_RS19965	B1917_RS10580	12	1.8	SAMN03455371	9
87	B1917_RS06990	B1917_RS07165	34	1.8	SAMN08443731	3
88	B1917_RS02380	B1917_RS02505	23	1.8	SAMN03466640	13
89	B1917_RS11960	B1917_RS12950	179	1.7	SAMN11821836	1
90	B1917_RS11940	B1917_RS12950	183	1.7	SAMN11539702	1
91	B1917_RS07175	B1917_RS07770	121	1.7	SAMN11821669	3
92	B1917_RS07155	B1917_RS07405	50	1.7	SAMN11821659	3
93	B1917_RS11960	B1917_RS12790	151	1.7	SAMN11821659	1
94	B1917_RS12020	B1917_RS12995	178	1.7	SAMN11539737	1
95	B1917_RS13195	B1917_RS13250	11	1.7	SAMN11822044	1
96	B1917_RS13350	B1917_RS13395	9	1.7	SAMN11822044	1
97	B1917_RS12095	B1917_RS13035	170	1.7	SAMEA751477	1
98	B1917_RS13050	B1917_RS13405	68	1.7	SAMEA751477	1
99	B1917_RS12745	B1917_RS12835	14	1.7	SAMN03702645	1
100	B1917_RS05740	B1917_RS05950	37	1.7	SAMN11822129	6
101	B1917_RS12885	B1917_RS13515	119	1.7	SAMN11822129	1
102	B1917_RS12095	B1917_RS12270	34	1.7	SAMN07352224	1
103	B1917_RS11960	B1917_RS12675	135	1.7	SAMN04221194	1
104	B1917_RS12055	B1917_RS12565	97	1.7	SAMEA2269771	1
105	B1917_RS17930	B1917_RS19625	282	1.7	SAMN11822122	5
106	B1917_RS15150	B1917_RS15980	159	1.7	SAMN10161199	2
107	B1917_RS14700	B1917_RS20070	148	1.7	SAMEA751323	2
108	B1917_RS14930	B1917_RS15705	149	1.7	SAMN08200080	2
109	B1917_RS14885	B1917_RS15280	78	1.7	SAMN11822071	2
110	B1917_RS15100	B1917_RS15295	39	1.7	SAMN11822138	2
111	B1917_RS15100	B1917_RS15570	92	1.7	SAMN03702669	2
112	B1917_RS15145	B1917_RS15525	75	1.7	SAMN02263924	2
113	B1917_RS15150	B1917_RS20070	60	1.7	SAMN11822168	2
114	B1917_RS15150	B1917_RS15490	67	1.7	SAMN11821698	2
115	B1917_RS15150	B1917_RS15485	66	1.7	SAMN11821658	2
116	B1917_RS15150	B1917_RS20070	60	1.7	SAMEA2401058	2
117	B1917_RS19265	B1917_RS19625	27	1.7	SAMEA2177731	5
118	B1917_RS05580	B1917_RS05915	59	1.7	SAMEA751516	6
119	B1917_RS04180	B1917_RS04330	29	1.7	SAMEA41197918	7
120	B1917_RS10515	B1917_RS10580	13	1.7	SAMN08200082	9
121	B1917_RS09560	B1917_RS09765	37	1.7	SAMN08200081	8
122	B1917_RS00095	B1917_RS00100	1	1.7	SAMN11822277	4
123	B1917_RS04175	B1917_RS05125	182	1.7	SAMN06140506	7
124	B1917_RS07135	B1917_RS07655	106	1.6	SAMN11821992	3
125	B1917_RS11960	B1917_RS20010	338	1.6	SAMN11821992	1
126	B1917_RS07250	B1917_RS07660	86	1.6	SAMN11821836	3
127	B1917_RS12590	B1917_RS12730	25	1.6	SAMN11821669	1
128	B1917_RS07490	B1917_RS07940	85	1.6	SAMN11821659	3
129	B1917_RS12090	B1917_RS12590	95	1.6	SAMN11822044	1
130	B1917_RS12775	B1917_RS12990	38	1.6	SAMN11822044	1
131	B1917_RS12095	B1917_RS12730	119	1.6	SAMN03702645	1
132	B1917_RS12845	B1917_RS20010	177	1.6	SAMN03702645	1
133	B1917_RS12180	B1917_RS12440	50	1.6	SAMN11822129	1
134	B1917_RS12450	B1917_RS12675	42	1.6	SAMN11822129	1
135	B1917_RS11925	B1917_RS12990	194	1.6	SAMEA1570037	1
136	B1917_RS12690	B1917_RS12745	8	1.6	SAMEA751125	1
137	B1917_RS12795	B1917_RS12995	36	1.6	SAMEA751125	1
138	B1917_RS12185	B1917_RS12950	137	1.6	SAMEA751174	1
139	B1917_RS12185	B1917_RS12270	17	1.6	SAMN11821963	1
140	B1917_RS12590	B1917_RS12675	16	1.6	SAMN11821963	1
141	B1917_RS04195	B1917_RS04290	18	1.6	SAMD00016397	7
142	B1917_RS00265	B1917_RS00405	26	1.6	SAMN11822107	15
143	B1917_RS15150	B1917_RS16110	185	1.6	SAMN11822107	2
144	B1917_RS15150	B1917_RS15935	151	1.6	SAMN11821840	2
145	B1917_RS05465	B1917_RS05960	90	1.6	SAMEA2269859	6
146	B1917_RS14795	B1917_RS15490	137	1.6	SAMN07352199	2
147	B1917_RS14930	B1917_RS15705	149	1.6	SAMN11821914	2
148	B1917_RS14935	B1917_RS15005	12	1.6	SAMN11822137	2
149	B1917_RS15125	B1917_RS15560	86	1.6	SAMEA751424	2
150	B1917_RS15460	B1917_RS15490	6	1.6	SAMN11822168	2
151	B1917_RS15535	B1917_RS15705	30	1.6	SAMN11821658	2
152	B1917_RS15145	B1917_RS15705	108	1.6	SAMN11821743	2
153	B1917_RS15100	B1917_RS15490	77	1.6	SAMN07352195	2
154	B1917_RS08230	B1917_RS08765	93	1.6	SAMN10176982	19
155	B1917_RS15310	B1917_RS15535	45	1.6	SAMN05333713	2
156	B1917_RS10960	B1917_RS11430	92	1.6	SAMN06140500	14
157	B1917_RS00095	B1917_RS00100	1	1.6	SAMN11822286	4
158	B1917_RS07010	B1917_RS08065	206	1.6	SAMEA41326168	3
159	B1917_RS07145	B1917_RS07940	156	1.5	SAMN11539702	3
160	B1917_RS05925	B1917_RS05950	5	1.5	SAMN11821810	6
161	B1917_RS12185	B1917_RS12270	17	1.5	SAMN11821962	1
162	B1917_RS12135	B1917_RS12675	103	1.5	SAMEA751125	1
163	B1917_RS11940	B1917_RS12690	141	1.5	SAMN03455368	1
164	B1917_RS11960	B1917_RS12640	128	1.5	SAMN11821812	1
165	B1917_RS12135	B1917_RS12820	125	1.5	SAMN11822226	1
166	B1917_RS12275	B1917_RS12585	58	1.5	SAMN11821963	1
167	B1917_RS11960	B1917_RS12685	136	1.5	SAMN11539637	1
168	B1917_RS11955	B1917_RS12950	180	1.5	SAMN11539705	1
169	B1917_RS07175	B1917_RS07405	47	1.5	SAMN11821667	3
170	B1917_RS11960	B1917_RS12200	45	1.5	SAMN11821667	1
171	B1917_RS12495	B1917_RS12640	26	1.5	SAMN11821667	1
172	B1917_RS07155	B1917_RS07685	109	1.5	SAMN11821717	3
173	B1917_RS11960	B1917_RS12835	159	1.5	SAMN11821717	1
174	B1917_RS13445	B1917_RS13510	13	1.5	SAMD00016397	1
175	B1917_RS14700	B1917_RS15490	155	1.5	SAMEA2269859	2
176	B1917_RS14700	B1917_RS14785	17	1.5	SAMN07352199	2
177	B1917_RS15010	B1917_RS15095	17	1.5	SAMN11822137	2
178	B1917_RS15150	B1917_RS15705	107	1.5	SAMN11822279	2
179	B1917_RS15115	B1917_RS15485	73	1.5	SAMN11821851	2
180	B1917_RS00095	B1917_RS00100	1	1.5	SAMN11822248	4
181	B1917_RS11945	B1917_RS12835	162	1.5	SAMN11539724	1
182	B1917_RS07780	B1917_RS07950	31	1.4	SAMN11821669	3
183	B1917_RS05505	B1917_RS05915	74	1.4	SAMN11821810	6
184	B1917_RS11960	B1917_RS13515	287	1.4	SAMN11821810	1
185	B1917_RS05005	B1917_RS05915	169	1.4	SAMN11821685	6
186	B1917_RS12095	B1917_RS13505	260	1.4	SAMN11821685	1
187	B1917_RS04925	B1917_RS05915	184	1.4	SAMN11821962	6
188	B1917_RS12275	B1917_RS13500	224	1.4	SAMN11821962	1
189	B1917_RS14690	B1917_RS15595	177	1.4	SAMEA751125	2
190	B1917_RS12120	B1917_RS13515	258	1.4	SAMN11822110	1
191	B1917_RS14935	B1917_RS15670	142	1.4	SAMN11822110	2
192	B1917_RS11960	B1917_RS12270	59	1.4	SAMN11821961	1
193	B1917_RS12590	B1917_RS12675	16	1.4	SAMN11821961	1
194	B1917_RS12480	B1917_RS12830	59	1.4	SAMN11822373	1
195	B1917_RS12180	B1917_RS12300	24	1.4	SAMN11822072	1
196	B1917_RS12375	B1917_RS12410	7	1.4	SAMN11822072	1
197	B1917_RS12210	B1917_RS12660	85	1.4	SAMN10161200	1
198	B1917_RS12565	B1917_RS12640	14	1.4	SAMN11821859	1
199	B1917_RS11235	B1917_RS12590	258	1.4	SAMEA751140	1
200	B1917_RS19465	B1917_RS19565	20	1.4	SAMEA1032277	10
201	B1917_RS00010	B1917_RS00135	23	1.4	SAMEA1032262	4
202	B1917_RS09570	B1917_RS09655	15	1.4	SAMN10176982	8
203	B1917_RS09665	B1917_RS10290	116	1.4	SAMN10176982	8
204	B1917_RS11120	B1917_RS11400	57	1.4	SAMN11822034	14
205	B1917_RS12210	B1917_RS12675	88	1.4	SAMEA751434	1
206	B1917_RS15180	B1917_RS15705	101	1.4	SAMN11822432	2
207	B1917_RS15100	B1917_RS15750	126	1.4	SAMN08443767	2
208	B1917_RS01170	B1917_RS01300	23	1.4	SAMN11821773	11
209	B1917_RS01430	B1917_RS01490	11	1.4	SAMN11821773	21
210	B1917_RS01500	B1917_RS01755	48	1.4	SAMN11821773	22
211	B1917_RS04190	B1917_RS04325	26	1.4	SAMN11822158	7
212	B1917_RS07550	B1917_RS07925	69	1.4	SAMN11821633	3
213	B1917_RS07115	B1917_RS07435	63	1.4	SAMN11539724	3
214	B1917_RS02120	B1917_RS02660	98	1.3	SAMEA751411	13
215	B1917_RS05420	B1917_RS05935	91	1.3	SAMN11822110	6
216	B1917_RS11955	B1917_RS13045	197	1.3	SAMEA2060425	1
217	B1917_RS11960	B1917_RS13150	216	1.3	SAMN11821800	1
218	B1917_RS11940	B1917_RS12835	163	1.3	SAMN03249378	1
219	B1917_RS11975	B1917_RS12585	115	1.3	SAMN04383586	1
220	B1917_RS12135	B1917_RS12835	127	1.3	SAMN11822374	1
221	B1917_RS12420	B1917_RS12585	31	1.3	SAMN11822072	1
222	B1917_RS12095	B1917_RS12775	124	1.3	SAMN08469398	1
223	B1917_RS12215	B1917_RS12775	101	1.3	SAMN10176213	1
224	B1917_RS11960	B1917_RS12035	13	1.3	SAMN11822082	1
225	B1917_RS12175	B1917_RS12640	88	1.3	SAMN11822082	1
226	B1917_RS07175	B1917_RS08115	182	1.3	SAMN11822159	3
227	B1917_RS11960	B1917_RS13395	264	1.3	SAMN11822159	1
228	B1917_RS11290	B1917_RS19975	95	1.3	SAMN11821859	1
229	B1917_RS11960	B1917_RS12265	58	1.3	SAMN11821859	1
230	B1917_RS19605	B1917_RS12675	275	1.3	SAMEA751275	1
231	B1917_RS16315	B1917_RS16390	13	1.3	SAMD00016397	17
232	B1917_RS00010	B1917_RS00135	23	1.3	SAMEA1032277	4
233	B1917_RS00010	B1917_RS00135	23	1.3	SAMEA1032306	4
234	B1917_RS00010	B1917_RS00135	23	1.3	SAMEA1032153	4
235	B1917_RS00010	B1917_RS00135	23	1.3	SAMEA1032137	4
236	B1917_RS00010	B1917_RS00130	22	1.3	SAMEA1032292	4
237	B1917_RS19465	B1917_RS19565	20	1.3	SAMEA1032236	10
238	B1917_RS00010	B1917_RS00130	22	1.3	SAMEA1032200	4
239	B1917_RS19465	B1917_RS19565	20	1.3	SAMEA1032200	10
240	B1917_RS00010	B1917_RS00130	22	1.3	SAMEA1032319	4
241	B1917_RS19465	B1917_RS19565	20	1.3	SAMEA1032319	10
242	B1917_RS00010	B1917_RS00130	22	1.3	SAMEA1032154	4
243	B1917_RS00010	B1917_RS00130	22	1.3	SAMEA1032218	4
244	B1917_RS17660	B1917_RS17715	11	1.3	SAMEA1032116	18
245	B1917_RS09235	B1917_RS09395	31	1.3	SAMEA751353	16
246	B1917_RS19270	B1917_RS19455	36	1.3	SAMEA751516	5
247	B1917_RS15235	B1917_RS15705	90	1.3	SAMN11539735	2
248	B1917_RS14930	B1917_RS15525	116	1.3	SAMN05908234	2
249	B1917_RS15045	B1917_RS15490	88	1.3	SAMN11822010	2
250	B1917_RS15100	B1917_RS15475	74	1.3	SAMN11822307	2
251	B1917_RS00010	B1917_RS00170	30	1.3	SAMN11821700	4
252	B1917_RS00645	B1917_RS00700	9	1.3	SAMN11821700	12
253	B1917_RS00010	B1917_RS00110	20	1.3	SAMEA104210813	4
254	B1917_RS00010	B1917_RS00170	30	1.3	SAMN11821702	4
255	B1917_RS18935	B1917_RS19115	35	1.3	SAMN11822424	5
256	B1917_RS12140	B1917_RS12265	25	1.3	SAMN11822069	1
257	B1917_RS12175	B1917_RS12265	18	1.3	SAMN11822114	1
258	B1917_RS13065	B1917_RS13150	16	1.3	SAMN11822114	1
259	B1917_RS13065	B1917_RS13150	16	1.3	SAMN11821801	1
260	B1917_RS19625	B1917_RS19565	31	1.3	SAMN11821696	10
261	B1917_RS19470	B1917_RS19565	19	1.3	SAMN11821733	10
262	B1917_RS00415	B1917_RS00480	12	1.3	SAMN11821701	24
263	B1917_RS00645	B1917_RS00700	9	1.3	SAMN11821701	12
264	B1917_RS12565	B1917_RS12640	14	1.3	SAMN11821802	1
265	B1917_RS09670	B1917_RS10290	115	1.3	SAMEA41209918	8
266	B1917_RS00010	B1917_RS00110	20	1.3	SAMEA104210831	4
267	B1917_RS11205	B1917_RS12585	264	1.3	SAMN11821631	1
268	B1917_RS15250	B1917_RS15705	87	1.3	SAMN11539732	2
269	B1917_RS12565	B1917_RS12820	43	1.3	SAMN08524477	1
270	B1917_RS19230	B1917_RS19400	33	1.3	SAMN10176984	5
271	B1917_RS00010	B1917_RS00130	22	1.2	SAMEA1032149	4
272	B1917_RS00890	B1917_RS01320	82	1.2	SAMN11539720	11
