# Supplementary material for: Towards comprehensive understanding of bacterial genetic diversity: large-scale amplifications in Bordetella pertussis and Mycobacterium tuberculosis
Source: Microb Genom. 2022 Feb 10;8(2):000761. doi: 10.1099/mgen.0.000761 (PMC8942028; doi:10.1099/mgen.0.000761)
Supplement: Supplementary material 4 [file mgen-8-0761-s004.xlsx]

## Sheet: Sheet1
Network name	Frequency	Mean length	Median start	Median end	Median middle	Standard deviation of start/end sites (number of genes)	Mean copy number	Strains(Run)	Strains(Biosample)	Core start	Core end	Core length
1	102	106	B1917_RS12140	B1917_RS12755	B1917_RS12445	80/71	1.6	SRR5071090,ERR019596,ERR019600,SRR5829783,SRR5829783,SRR9131288,ERR316420,SRR9123590,SRR9002868,SRR9123660,SRR9123660,SRR9123724,SRR9123724,SRR9002917,SRR9002917,SRR9131351,SRR9131351,SRR9131351,SRR9131351,SRR9131351,ERR028856,ERR028856,SRR5070996,SRR5070996,SRR5070996,SRR9118278,SRR9118278,SRR9118278,SRR9123612,SRR9123628,SRR9131314,SRR9131314,ERR304786,ERR304786,ERR028843,ERR212383,SRR5829789,S…	SAMN05770316,SAMEA751270,SAMEA751394,SAMN07352226,SAMN07352226,SAMN11821992,SAMEA2060466,SAMN11821836,SAMN11539702,SAMN11821669,SAMN11821669,SAMN11821659,SAMN11821659,SAMN11539737,SAMN11539737,SAMN11822044,SAMN11822044,SAMN11822044,SAMN11822044,SAMN11822044,SAMEA751477,SAMEA751477,SAMN03702645,SAMN03702645,SAMN03702645,SAMN11822129,SAMN11822129,SAMN11822129,SAMN11821810,SAMN11821685,SAMN11821962,…	B1917_RS12185	B1917_RS12640	71
2	57	82	B1917_RS15100	B1917_RS15490	B1917_RS15300	44/46	1.7	ERR029326,SRR9118325,ERR031096,SRR9151823,SRR9151823,SRR9151823,SRR9131607,SRR9118330,SRR9118395,SRR9123667,ERR380558,SRR5070670,ERR037411,SRR5829769,SRR5829769,SRR9006092,SRR9131327,SRR8652771,SRR9118439,SRR9118439,SRR9118439,SRR9131292,SRR9118269,SRR5829749,ERR380563,SRR2037316,SRR9123572,ERR361838,SRR9118438,SRR9131576,SRR9118437,ERR037400,SRR5070917,SRR9123647,SRR942689,SRR9118397,SRR9118403,…	SAMEA751125,SAMN11822110,SAMEA751484,SAMN11883804,SAMN11883804,SAMN11883804,SAMN11822393,SAMN11822107,SAMN10161199,SAMN11821840,SAMEA2269859,SAMN03464280,SAMEA751323,SAMN07352199,SAMN07352199,SAMN08200080,SAMN11821914,SAMN08443714,SAMN11822137,SAMN11822137,SAMN11822137,SAMN11822071,SAMN11822230,SAMN07352198,SAMEA2269770,SAMN03249379,SAMN11821629,SAMEA1931450,SAMN11822138,SAMN11822404,SAMN11822135…	B1917_RS15145	B1917_RS15490	30
3	21	80	B1917_RS07175	B1917_RS07660	B1917_RS07460	41/50	1.68	SRR9131288,ERR316420,SRR9123590,SRR9123590,SRR9002868,SRR9123660,SRR9123660,SRR9123724,SRR9123724,SRR9118365,SRR9123528,SRR9123503,DRR015965,SRR8652784,SRR9123576,ERR1775321,SRR9131663,SRR9131664,SRR9131599,SRR9131665,SRR9002848	SAMN11821992,SAMEA2060466,SAMN11821836,SAMN11821836,SAMN11539702,SAMN11821669,SAMN11821669,SAMN11821659,SAMN11821659,SAMN11822159,SAMN11821667,SAMN11821717,SAMD00016397,SAMN08443731,SAMN11821633,SAMEA41326168,SAMN11822397,SAMN11822396,SAMN11822394,SAMN11822395,SAMN11539724	B1917_RS07455	B1917_RS07655	35
4	18	20	B1917_RS00010	B1917_RS00130	B1917_RS00070	7/3	1.35	ERR046439,ERR044224,ERR044240,ERR046406,ERR044196,ERR044258,ERR044188,ERR046463,ERR044212,ERR046455,ERR046401,SRR9123695,ERR2102111,SRR9123689,SRR9118407,SRR9131531,SRR9131716,ERR2102129	SAMEA1032277,SAMEA1032149,SAMEA1032306,SAMEA1032262,SAMEA1032153,SAMEA1032137,SAMEA1032292,SAMEA1032200,SAMEA1032319,SAMEA1032154,SAMEA1032218,SAMN11821700,SAMEA104210813,SAMN11821702,SAMN11822248,SAMN11822286,SAMN11822277,SAMEA104210831	B1917_RS00010	B1917_RS00130	2
5	13	67	B1917_RS19230	B1917_RS19625	B1917_RS19310	119/101	1.93	SRR5105327,SRR5105327,SRR9118252,ERR370326,ERR370325,ERR370327,ERR370323,ERR370324,ERR031082,SRR9123684,SRR9131449,SRR9131580,SRR9131523	SAMN06140507,SAMN06140507,SAMN11822122,SAMEA2177730,SAMEA2177729,SAMEA2177731,SAMEA2177727,SAMEA2177728,SAMEA751516,SAMN11821844,SAMN11822009,SAMN11822424,SAMN10176984	B1917_RS19265	B1917_RS19625	27
6	11	75	B1917_RS05505	B1917_RS05935	B1917_RS05710	59/11	1.6	ERR019600,SRR9002917,SRR9118278,SRR9123612,SRR9123612,SRR9123628,SRR9131314,SRR9118325,ERR031096,ERR380558,ERR031082	SAMEA751394,SAMN11539737,SAMN11822129,SAMN11821810,SAMN11821810,SAMN11821685,SAMN11821962,SAMN11822110,SAMEA751484,SAMEA2269859,SAMEA751516	B1917_RS05505	B1917_RS05935	25
7	8	49	B1917_RS04185	B1917_RS04430	B1917_RS04315	19/51	1.88	DRR015965,ERR1775150,SRR9123708,SRR5070856,SRR9118358,SRR5105331,ERR030004,SRR9123574	SAMD00016397,SAMEA41197918,SAMN11821826,SAMN03702661,SAMN11822158,SAMN06140506,SAMEA751241,SAMN11821631
8	8	74	B1917_RS09665	B1917_RS10290	B1917_RS09970	40/60	1.82	DRR015965,SRR2823948,ERR029327,ERR028863,SRR9131577,SRR9131577,SRR9006108,ERR1775166	SAMD00016397,SAMN03996251,SAMEA751131,SAMEA751480,SAMN10176982,SAMN10176982,SAMN08200081,SAMEA41209918
9	7	13	B1917_RS19965	B1917_RS10580	B1917_RS10550	0/0	2.49	ERR304775,SRR9118482,SRR1958802,SRR1958801,SRR9123723,SRR5070781,SRR9006149	SAMEA1920853,SAMN11822098,SAMN03466651,SAMN03466650,SAMN11821721,SAMN03455371,SAMN08200082
10	6	23	B1917_RS19465	B1917_RS19565	B1917_RS19515	5/0	1.32	ERR046439,ERR046423,ERR046463,ERR044212,SRR9123512,SRR9123607	SAMEA1032277,SAMEA1032236,SAMEA1032200,SAMEA1032319,SAMN11821696,SAMN11821733
11	3	45	B1917_RS01035	B1917_RS01300	B1917_RS01105	28/16	1.63	SRR9131353,SRR9123673,SRR9002852	SAMN11822042,SAMN11821773,SAMN11539720
12	2	10	B1917_RS00645	B1917_RS00700	B1917_RS00675	0/0	1.3	SRR9123695,SRR9123694	SAMN11821700,SAMN11821701
13	2	61	B1917_RS02250	B1917_RS02575	B1917_RS02410	35/18	1.55	ERR028843,SRR1958816	SAMEA751411,SAMN03466640
14	2	75	B1917_RS11035	B1917_RS11415	B1917_RS11230	21/4	1.5	SRR5105338,SRR9131413	SAMN06140500,SAMN11822034
15	2	23	B1917_RS00265	B1917_RS00380	B1917_RS00325	0/6	1.75	SRR9118330,SRR9118452	SAMN11822107,SAMN11822239
16	2	33	B1917_RS09230	B1917_RS09395	B1917_RS09310	1/0	1.65	ERR028834,ERR029327	SAMEA751353,SAMEA751131
17	1	14	B1917_RS16315	B1917_RS16390	B1917_RS16355		1.3	DRR015965	SAMD00016397
18	1	12	B1917_RS17660	B1917_RS17715	B1917_RS17690		1.3	ERR046459	SAMEA1032116
19	1	94	B1917_RS08230	B1917_RS08765	B1917_RS08520		1.6	SRR9131577	SAMN10176982
20	1	13	B1917_RS08160	B1917_RS08220	B1917_RS08190		1.9	SRR5829755	SAMN05333714
21	1	12	B1917_RS01430	B1917_RS01490	B1917_RS01460		1.4	SRR9123673	SAMN11821773
22	1	49	B1917_RS01500	B1917_RS01755	B1917_RS01630		1.4	SRR9123673	SAMN11821773
23	1	10	B1917_RS14140	B1917_RS14190	B1917_RS14165		1.9	SRR9123721	SAMN11821825
24	1	13	B1917_RS00415	B1917_RS00480	B1917_RS00450		1.3	SRR9123694	SAMN11821701
