# Supplementary material for: Towards comprehensive understanding of bacterial genetic diversity: large-scale amplifications in Bordetella pertussis and Mycobacterium tuberculosis
Source: Microb Genom. 2022 Feb 10;8(2):000761. doi: 10.1099/mgen.0.000761 (PMC8942028; doi:10.1099/mgen.0.000761)
Supplement: Supplementary material 5 [file mgen-8-0761-s005.xlsx]

## Sheet: Supplementary Table 4 new
Amplification	Starts	Ends	Length	Copy_number	Strains	Network	CNV.ID
1	Rv0002	Rv0014c	14	1.9	SAMEA2534268	27	1
2	Rv0888	Rv0895	7	1.8	SAMEA2534268	3	2
3	Rv1172c	Rv1188	16	1.4	SAMEA2534268	2	3
4	Rv1297	Rv1320c	27	1.6	SAMEA2534268	28	4
5	Rv1348	Rv1366	19	1.9	SAMEA2534268	26	5
6	Rv1493	Rv1565c	73	1.6	SAMEA2534268	25	6
7	Rv1952	Rv2044c	94	1.3	SAMEA2534268	17	7
8	Rv2813	Rv2829c	15	1.6	SAMEA2534268	29	8
9	Rv2935	Rv2967c	33	1.5	SAMEA2534268	30	9
10	Rv3103c	Rv3135	32	2	SAMEA2534268	18	10
11	Rv3817	Rv3825c	8	1.9	SAMEA2534268	11	11
12	Rv0216	Rv1250	1050	1.3	SAMEA2533345	3	12
13	Rv3198c	Rv3605c	407	1.3	SAMEA2533345	1	13
14	Rv0279c	Rv0346c	68	1.5	SAMEA2534254	4	14
15	Rv0355c	Rv1093	749	1.3	SAMEA2534254	3	15
16	Rv1155a	Rv1250	98	1.4	SAMEA2534254	2	16
17	Rv0356c	Rv0631c	278	1.4	SAMEA2533985	3	17
18	Rv3350c	Rv3435c	84	1.6	SAMEA2533985	1	18
19	Rv0504c	Rv0605	100	1.4	SAMEA2534443	3	19
20	Rv0803	Rv0901	101	1.4	SAMEA2534443	3	20
21	Rv3350c	Rv3627c	272	1.3	SAMEA2534443	1	21
22	Rv0170	Rv0191	22	1.6	SAMEA2534252	10	22
23	Rv0276	Rv0297	22	1.9	SAMEA2534252	4	23
24	Rv0332	Rv0343	11	1.6	SAMEA2534252	4	24
25	Rv0384c	Rv0393	8	1.8	SAMEA2534252	6	25
26	Rv0450c	Rv0482	34	1.5	SAMEA2534252	3	26
27	Rv0511	Rv0532	20	1.6	SAMEA2534252	3	27
28	Rv0578c	Rv0633c	54	1.3	SAMEA2534252	3	28
29	Rv1061	Rv1091	29	2.3	SAMEA2534252	3	29
30	Rv1209	Rv1228	19	1.9	SAMEA2534252	2	30
31	Rv2188c	Rv2223c	36	1.3	SAMEA2534252	12	31
32	Rv2582	Rv2598	16	1.7	SAMEA2534252	7	32
33	Rv3350c	Rv3371	21	1.6	SAMEA2534252	1	33
34	Rv3406	Rv3436c	30	1.4	SAMEA2534252	1	34
35	Rv3554	Rv3565	11	1.7	SAMEA2534252	1	35
36	Rv3808c	Rv3820c	12	1.7	SAMEA2534252	11	36
37	Rv3886c	Rv3908	22	1.7	SAMEA2534252	8	37
38	Rv0276	Rv0318c	44	1.8	SAMEA2534553	4	38
39	Rv0373c	Rv0393	19	1.6	SAMEA2534553	6	39
40	Rv0602c	Rv0631c	29	1.4	SAMEA2534553	3	40
41	Rv1063c	Rv1091	27	2.1	SAMEA2534553	3	41
42	Rv2586c	Rv2596	10	1.9	SAMEA2534553	7	42
43	Rv2650c	Rv2680	29	1.4	SAMEA2534553	7	43
44	Rv1212c	Rv1228a	17	1.5	SAMEA2533394	2	44
45	Rv0279c	Rv0301	22	1.4	SAMEA2533741	4	45
46	Rv3644c	Rv3664c	22	1.4	SAMEA2533741	1	46
47	Rv3011c	Rv3039c	30	1.3	SAMEA2534203	19	47
48	Rv0170	Rv0192	23	1.3	SAMEA2533581	10	48
49	Rv1209	Rv1228	19	1.4	SAMEA2533581	2	49
50	Rv3350c	Rv3372	22	1.3	SAMEA2533581	1	50
51	Rv3808c	Rv3822	14	1.4	SAMEA2533581	11	51
52	Rv0170	Rv0192	23	1.7	SAMEA2535099	10	52
53	Rv0373c	Rv0400c	27	1.4	SAMEA2535099	6	53
54	Rv0450c	Rv0466	17	1.8	SAMEA2535099	3	54
55	Rv0511	Rv0532	20	1.4	SAMEA2535099	3	55
56	Rv1151c	Rv1180	32	1.6	SAMEA2535099	2	56
57	Rv1212c	Rv1228	16	1.9	SAMEA2535099	2	57
58	Rv2187	Rv2224c	38	1.4	SAMEA2535099	12	58
59	Rv2516c	Rv2551c	38	1.3	SAMEA2535099	15	59
60	Rv2583c	Rv2596	13	1.6	SAMEA2535099	7	60
61	Rv2650c	Rv2680	29	1.3	SAMEA2535099	7	61
62	Rv3059	Rv3076	18	1.4	SAMEA2535099	31	62
63	Rv3808c	Rv3820c	12	1.7	SAMEA2535099	11	63
64	Rv0279c	Rv0297	18	1.6	SAMEA2533366	4	64
65	Rv0355c	Rv0398c	43	1.5	SAMEA2533366	6	65
66	Rv2585c	Rv2682c	100	1.3	SAMEA2533366	7	66
67	Rv2824c	Rv2862c	39	1.3	SAMEA2533366	9	67
68	Rv3546	Rv3590c	45	1.3	SAMEA2533366	1	68
69	Rv3553	Rv3662c	110	1.4	SAMEA2533852	1	69
70	Rv0532	Rv0578c	47	1.3	SAMEA2534625	3	70
71	Rv1375	Rv1410c	35	1.3	SAMEA2534625	5	71
72	Rv1189	Rv1229c	41	1.3	SAMEA2533470	2	72
73	Rv0276	Rv0317c	42	1.4	SAMEA2533568	4	73
74	Rv0279c	Rv0301	22	1.4	SAMEA2517429	4	74
75	Rv1961	Rv1980c	20	1.3	SAMEA2534779	17	75
76	Rv0278c	Rv0297	19	1.6	SAMEA2533938	4	76
77	Rv0308	Rv0321	14	1.4	SAMEA2533938	4	77
78	Rv0355c	Rv0398c	43	1.4	SAMEA2533938	6	78
79	Rv0908	Rv0920c	13	1.4	SAMEA2533938	3	79
80	Rv1209	Rv1228	19	1.7	SAMEA2533938	2	80
81	Rv3350c	Rv3369	19	1.3	SAMEA2533938	1	81
82	Rv3595c	Rv3610c	14	1.6	SAMEA2533938	1	82
83	Rv1209	Rv1228	19	1.8	SAMEA2533970	2	83
84	Rv3350c	Rv3371	21	1.5	SAMEA2533970	1	84
85	Rv0279c	Rv0302	23	1.3	SAMEA2534472	4	85
86	Rv0355c	Rv0400c	45	1.3	SAMEA2534472	6	86
87	Rv1188	Rv1228	40	1.3	SAMEA2534472	2	87
88	Rv3011c	Rv3038c	29	1.3	SAMEA2534472	19	88
89	Rv0279c	Rv0302	23	1.4	SAMEA2534115	4	89
90	Rv0355c	Rv0400c	45	1.3	SAMEA2534115	6	90
91	Rv2650c	Rv2682c	31	1.3	SAMEA2534115	7	91
92	Rv3350c	Rv3372	22	1.4	SAMEA2534115	1	92
93	Rv3558	Rv3594	37	1.3	SAMEA2534115	1	93
94	Rv3876	Rv3899c	23	1.3	SAMEA2534115	8	94
95	Rv0276	Rv0303	28	1.6	SAMEA2533715	4	95
96	Rv0591	Rv0631c	40	1.3	SAMEA2533715	3	96
97	Rv0279c	Rv0297	18	1.5	SAMEA2535020	4	97
98	Rv0355c	Rv0400c	45	1.4	SAMEA2535020	6	98
99	Rv0524	Rv0633c	110	1.3	SAMEA2535020	3	99
100	Rv3350c	Rv3372	22	1.5	SAMEA2535020	1	100
101	Rv0279c	Rv0297	18	1.6	SAMEA2533881	4	101
102	Rv1209	Rv1228	19	1.6	SAMEA2533881	2	102
103	Rv3158	Rv3178a	21	1.3	SAMEA2533881	13	103
104	Rv3350c	Rv3372	22	1.4	SAMEA2533881	1	104
105	Rv3887c	Rv3910	23	1.4	SAMEA2533881	8	105
106	Rv0279c	Rv0297	18	1.5	SAMEA2535122	4	106
107	Rv1212c	Rv1228	16	1.5	SAMEA2535122	2	107
108	Rv3350c	Rv3373	23	1.4	SAMEA2535122	1	108
109	Rv3876	Rv3924c	48	1.3	SAMEA2535122	8	109
110	Rv0591	Rv0633c	42	1.3	SAMEA2533382	3	110
111	Rv3876	Rv3916c	40	1.3	SAMEA2533382	8	111
112	Rv0279c	Rv0301	22	1.3	SAMEA2533760	4	112
113	Rv1376	Rv1411c	35	1.3	SAMEA2535224	5	113
114	Rv1164	Rv1180	16	1.3	SAMEA2534154	2	114
115	Rv0279c	Rv0343	65	1.3	SAMEA2533926	4	115
116	Rv1645c	Rv1699	54	1.3	SAMEA2533926	16	116
117	Rv3899c	Rv3924c	25	1.3	SAMEA2534714	8	117
118	Rv3097c	Rv3132c	37	1.3	SAMEA2534365	18	118
119	Rv1212c	Rv1228	16	1.3	SAMEA2533472	2	119
120	Rv1212c	Rv1228	16	1.5	SAMEA2533567	2	120
121	Rv1212c	Rv1228	16	1.3	SAMEA2534562	2	121
122	Rv0384c	Rv0392c	7	1.6	SAMEA2535183	6	122
123	Rv1209	Rv1225c	16	1.7	SAMEA2535183	2	123
124	Rv1429	Rv1450c	21	1.8	SAMEA2535183	5	124
125	Rv2834c	Rv2853	19	1.6	SAMEA2535183	9	125
126	Rv0307c	Rv0321	15	1.7	SAMEA2534354	4	126
127	Rv1209	Rv1228	19	1.7	SAMEA2534354	2	127
128	Rv1432	Rv1450c	18	1.7	SAMEA2534354	5	128
129	Rv2586c	Rv2603c	18	1.4	SAMEA2534354	7	129
130	Rv3157	Rv3179	23	1.4	SAMEA2534354	13	130
131	Rv3350c	Rv3374	24	1.3	SAMEA2534354	1	131
132	Rv1210	Rv1229c	20	1.8	SAMEA2534591	2	132
133	Rv1431	Rv1450c	19	1.6	SAMEA2534591	5	133
134	Rv2583c	Rv2600	17	1.6	SAMEA2534591	7	134
135	Rv3876	Rv3909	33	1.4	SAMEA2534591	8	135
136	Rv0365c	Rv0384c	19	1.4	SAMEA2534851	6	136
137	Rv0524	Rv0578c	56	1.5	SAMEA2534851	3	137
138	Rv0613c	Rv0631c	17	1.5	SAMEA2534851	3	138
139	Rv3882c	Rv3907c	25	1.4	SAMEA2534851	8	139
140	Rv0530	Rv0633c	104	1.5	SAMEA2533618	3	140
141	Rv0503c	Rv0633c	129	1.5	SAMEA2533851	3	141
142	Rv0511	Rv0633c	121	1.3	SAMEA2534360	3	142
143	Rv1384	Rv1469	85	1.5	SAMEA2534360	5	143
144	Rv3554	Rv3627c	72	1.4	SAMEA2534360	1	144
145	Rv1375	Rv1472	97	1.4	SAMEA2533481	5	145
146	Rv1384	Rv1472	88	1.3	SAMEA2533602	5	146
147	Rv0355c	Rv0400c	45	1.6	SAMEA2534047	6	147
148	Rv3514	Rv3629c	114	1.3	SAMEA2534047	1	148
149	Rv0355c	Rv0400c	45	1.5	SAMEA2535017	6	149
150	Rv3509c	Rv3594	86	1.4	SAMEA2535017	1	150
151	Rv3552	Rv3605c	53	1.8	SAMEA2535128	1	151
152	Rv0572c	Rv0633c	60	1.4	SAMEA2533393	3	152
153	Rv3502c	Rv3613c	110	1.5	SAMEA2533393	1	153
154	Rv3502c	Rv3666c	165	1.3	SAMEA2533480	1	154
155	Rv3496c	Rv3594	99	1.3	SAMEA2533940	1	155
156	Rv3507	Rv3627c	119	1.3	SAMEA2533848	1	156
157	Rv3532	Rv3627c	94	1.3	SAMEA2534096	1	157
158	Rv0170	Rv0192	23	1.3	SAMEA2534356	10	158
159	Rv1210	Rv1228	18	1.3	SAMEA2534356	2	159
160	Rv3886c	Rv3909	23	1.3	SAMEA2533790	8	160
161	Rv0170	Rv0193c	24	1.5	SAMEA2534232	10	161
162	Rv1212c	Rv1228	16	1.6	SAMEA2534232	2	162
163	Rv3876	Rv3894c	18	1.4	SAMEA2534232	8	163
164	Rv0170	Rv0191	22	1.5	SAMEA2534380	10	164
165	Rv0305c	Rv0318c	14	1.5	SAMEA2534380	4	165
166	Rv1209	Rv1228	19	1.6	SAMEA2534380	2	166
167	Rv0279c	Rv0297	18	1.3	SAMEA2534138	4	167
168	Rv0450c	Rv0466	17	1.4	SAMEA2534138	3	168
169	Rv1212c	Rv1228	16	1.4	SAMEA2534138	2	169
170	Rv3808c	Rv3820c	12	1.4	SAMEA2534138	11	170
171	Rv1384	Rv1472	88	1.3	SAMEA2533451	5	171
172	Rv1502	Rv1511	10	1.5	SAMEA2535121	25	172
173	Rv0279c	Rv0297	18	1.3	SAMEA2534649	4	173
174	Rv3350c	Rv3373	23	1.3	SAMEA2534649	1	174
175	Rv1209	Rv1228	19	1.3	SAMEA2533634	2	175
176	Rv1212c	Rv1228	16	1.4	SAMEA2535253	2	176
177	Rv3876	Rv3903c	27	1.3	SAMEA2534963	8	177
178	Rv0279c	Rv0302	23	1.3	SAMEA2533999	4	178
179	Rv2650c	Rv2682c	31	1.3	SAMEA2533999	7	179
180	Rv3350c	Rv3373	23	1.3	SAMEA2533999	1	180
181	Rv0279c	Rv0291	12	1.4	SAMEA2534028	4	181
182	Rv3010c	Rv3039c	31	1.3	SAMEA2534800	19	182
183	Rv3350c	Rv3373	23	1.3	SAMEA2534800	1	183
184	Rv3886c	Rv3909	23	1.3	SAMEA2535322	8	184
185	Rv1181	Rv1186c	5	1.4	SAMEA2533590	2	185
186	Rv1348	Rv1359	11	1.5	SAMEA2533590	26	186
187	Rv3107c	Rv3131	24	1.4	SAMEA2533590	18	187
188	Rv3105c	Rv3131	26	1.4	SAMEA2533902	18	188
189	Rv3290c	Rv3345c	55	1.8	SAMEA2534624	1	189
190	Rv3351c	Rv3366	15	1.9	SAMEA2534624	1	190
191	Rv3755c	Rv3838c	86	1.7	SAMEA2533463	11	191
192	Rv3758c	Rv3859c	105	1.5	SAMEA2534593	11	192
193	Rv3756c	Rv3834c	81	1.6	SAMEA2534780	11	193
194	Rv0002	Rv0016c	16	1.4	SAMEA2533469	27	194
195	Rv3095	Rv3136	43	1.3	SAMEA2533469	18	195
196	Rv3899c	Rv3924c	25	1.3	SAMEA2533469	8	196
197	Rv0279c	Rv0304c	25	1.3	SAMEA2533383	4	197
198	Rv0356c	Rv0398c	42	1.4	SAMEA2535163	6	198
199	Rv0511	Rv0563	51	1.3	SAMEA2535163	3	199
200	Rv1375	Rv1411c	36	1.3	SAMEA2535163	5	200
201	Rv1429	Rv1472	43	1.3	SAMEA2535163	5	201
202	Rv0279c	Rv0302	23	1.4	SAMEA2534933	4	202
203	Rv1164	Rv1179c	15	1.4	SAMEA2534933	2	203
204	Rv1375	Rv1410c	35	1.3	SAMEA2534933	5	204
205	Rv2650c	Rv2682c	31	1.3	SAMEA2534933	7	205
206	Rv3010c	Rv3039c	31	1.3	SAMEA2534933	19	206
207	Rv3876	Rv3924c	48	1.3	SAMEA2534933	8	207
208	Rv0279c	Rv0297	18	1.4	SAMEA2533391	4	208
209	Rv1190	Rv1228a	39	1.3	SAMEA2533391	2	209
210	Rv3790	Rv3801c	11	2.1	SAMEA2533365	11	210
211	Rv1728c	Rv1752	26	1.6	SAMEA2534210	21	211
212	Rv1769	Rv1798	28	1.5	SAMEA2534210	32	212
213	Rv0279c	Rv0304c	25	1.9	SAMEA2533962	4	213
214	Rv0305c	Rv0314c	9	2	SAMEA2533962	4	214
215	Rv1866	Rv1878	12	2.1	SAMEA2533963	24	215
216	Rv3775	Rv3803c	29	1.4	SAMEA2533639	11	216
217	Rv3792	Rv3801c	9	1.7	SAMEA2534798	11	217
218	Rv1867	Rv1886c	19	1.5	SAMEA2534002	24	218
219	Rv1179c	Rv1187	8	1.3	SAMEA2534612	2	219
220	Rv1179c	Rv1187	8	1.3	SAMEA2533835	2	220
221	Rv1179c	Rv1186c	7	1.3	SAMEA2534742	2	221
222	Rv1212c	Rv1228	16	1.5	SAMEA2533966	2	222
223	Rv0170	Rv0193c	24	2.2	SAMEA2534610	10	223
224	Rv0369c	Rv0400c	31	1.9	SAMEA2534610	6	224
225	Rv3876	Rv3907c	31	2	SAMEA2534610	8	225
226	Rv0170	Rv0191	22	2	SAMEA2534513	10	226
227	Rv0355c	Rv0398c	43	1.8	SAMEA2534513	6	227
228	Rv0524	Rv0633c	110	1.5	SAMEA2534513	3	228
229	Rv1212c	Rv1228	16	2.3	SAMEA2534513	2	229
230	Rv3595c	Rv3608c	12	2	SAMEA2534513	1	230
231	Rv3876	Rv3896c	20	1.7	SAMEA2534513	8	231
232	Rv0355c	Rv0389	33	1.7	SAMEA2533476	6	232
233	Rv1209	Rv1229c	21	2.1	SAMEA2533476	2	233
234	Rv2188c	Rv2224c	37	1.4	SAMEA2533476	12	234
235	Rv3350c	Rv3372	22	1.7	SAMEA2533476	1	235
236	Rv3886c	Rv3908	22	1.7	SAMEA2533476	8	236
237	Rv0170	Rv0191	22	1.6	SAMEA2534082	10	237
238	Rv0355c	Rv0400c	45	1.5	SAMEA2534082	6	238
239	Rv1209	Rv1228	19	1.8	SAMEA2534082	2	239
240	Rv3350c	Rv3372	22	1.6	SAMEA2534082	1	240
241	Rv3590c	Rv3610c	19	1.5	SAMEA2534082	1	241
242	Rv3808c	Rv3820c	12	1.6	SAMEA2534082	11	242
243	Rv0280	Rv0399c	120	1.4	SAMEA2533689	4	243
244	Rv0479c	Rv0631c	153	1.3	SAMEA2533689	3	244
245	Rv2824c	Rv2861c	38	1.4	SAMEA2533689	9	245
246	Rv3531c	Rv3666c	136	1.4	SAMEA2533689	1	246
247	Rv3876	Rv3924c	48	1.5	SAMEA2533689	8	247
248	Rv0276	Rv0302	27	1.5	SAMEA2534448	4	248
249	Rv0379	Rv0400c	21	1.4	SAMEA2534448	6	249
250	Rv0515	Rv0557	41	1.3	SAMEA2534448	3	250
251	Rv1155a	Rv1179c	26	1.3	SAMEA2534448	2	251
252	Rv1188	Rv1250	63	1.3	SAMEA2534448	2	252
253	Rv1376	Rv1410c	34	1.4	SAMEA2534448	5	253
254	Rv2187	Rv2224c	38	1.3	SAMEA2534448	12	254
255	Rv2516c	Rv2551c	38	1.3	SAMEA2534448	15	255
256	Rv2826c	Rv2862c	37	1.3	SAMEA2534448	9	256
257	Rv3551	Rv3627c	75	1.3	SAMEA2534448	1	257
258	Rv3876	Rv3903c	27	1.5	SAMEA2534448	8	258
259	Rv0355c	Rv0400c	45	1.6	SAMEA2535168	6	259
260	Rv0533c	Rv0633c	100	1.3	SAMEA2535168	3	260
261	Rv2518c	Rv2554c	39	1.3	SAMEA2535168	15	261
262	Rv3530c	Rv3610c	80	1.4	SAMEA2535168	1	262
263	Rv3791	Rv3823c	32	1.3	SAMEA2535168	11	263
264	Rv3876	Rv3912	36	1.6	SAMEA2535168	8	264
265	Rv0215c	Rv0341	130	1.3	SAMEA2534246	4	265
266	Rv0355c	Rv0400c	45	1.5	SAMEA2534246	6	266
267	Rv1153c	Rv1250	101	1.3	SAMEA2534246	2	267
268	Rv1376	Rv1410c	34	1.5	SAMEA2534246	5	268
269	Rv1430	Rv1471	41	1.4	SAMEA2534246	5	269
270	Rv2187	Rv2240c	59	1.3	SAMEA2534246	12	270
271	Rv2516c	Rv2546	32	1.4	SAMEA2534246	15	271
272	Rv2585c	Rv2682c	100	1.3	SAMEA2534246	7	272
273	Rv2826c	Rv2862c	37	1.5	SAMEA2534246	9	273
274	Rv3350c	Rv3446c	95	1.3	SAMEA2534246	1	274
275	Rv3490	Rv3536c	46	1.3	SAMEA2534246	1	275
276	Rv3551	Rv3610c	59	1.5	SAMEA2534246	1	276
277	Rv0279c	Rv0343	65	1.3	SAMEA2535018	4	277
278	Rv0355c	Rv0397	42	1.5	SAMEA2535018	6	278
279	Rv0598c	Rv0634c	36	1.4	SAMEA2535018	3	279
280	Rv0954	Rv0977	24	1.3	SAMEA2535018	3	280
281	Rv1376	Rv1472	96	1.3	SAMEA2535018	5	281
282	Rv1645c	Rv1660	15	1.4	SAMEA2535018	16	282
283	Rv2151c	Rv2166c	15	1.5	SAMEA2535018	22	283
284	Rv2519	Rv2551c	34	1.4	SAMEA2535018	15	284
285	Rv2583c	Rv2614	33	1.4	SAMEA2535018	7	285
286	Rv2650c	Rv2682c	31	1.4	SAMEA2535018	7	286
287	Rv2825c	Rv2855	31	1.4	SAMEA2535018	9	287
288	Rv3502c	Rv3590c	89	1.3	SAMEA2535018	1	288
289	Rv3647c	Rv3666c	21	1.7	SAMEA2535018	1	289
290	Rv3876	Rv3899c	23	1.4	SAMEA2535018	8	290
291	Rv0356c	Rv0398c	42	1.7	SAMEA2535154	6	291
292	Rv1430	Rv1450c	20	1.8	SAMEA2535154	5	292
293	Rv2586c	Rv2684	101	1.4	SAMEA2535154	7	293
294	Rv3350c	Rv3388	36	1.7	SAMEA2535154	1	294
295	Rv3876	Rv3912	36	1.6	SAMEA2535154	8	295
296	Rv0278c	Rv0297	19	1.6	SAMEA2534131	4	296
297	Rv0355c	Rv0400c	45	1.5	SAMEA2534131	6	297
298	Rv0511	Rv0546c	34	1.5	SAMEA2534131	3	298
299	Rv0611c	Rv0633c	21	1.5	SAMEA2534131	3	299
300	Rv0954	Rv0977	24	1.3	SAMEA2534131	3	300
301	Rv1209	Rv1228	19	1.6	SAMEA2534131	2	301
302	Rv1376	Rv1410c	34	1.5	SAMEA2534131	5	302
303	Rv1431	Rv1472	41	1.4	SAMEA2534131	5	303
304	Rv2634c	Rv2681	48	1.4	SAMEA2534131	7	304
305	Rv2824c	Rv2854	31	1.4	SAMEA2534131	9	305
306	Rv3350c	Rv3372	22	1.6	SAMEA2534131	1	306
307	Rv3545c	Rv3608c	63	1.4	SAMEA2534131	1	307
308	Rv3876	Rv3913	37	1.4	SAMEA2534131	8	308
309	Rv0279c	Rv0297	18	1.5	SAMEA2533821	4	309
310	Rv0578c	Rv0631c	52	1.3	SAMEA2533821	3	310
311	Rv1155a	Rv1179c	26	1.3	SAMEA2533821	2	311
312	Rv1212c	Rv1229c	18	1.6	SAMEA2533821	2	312
313	Rv1378c	Rv1411c	33	1.4	SAMEA2533821	5	313
314	Rv1640c	Rv1660	20	1.3	SAMEA2533821	16	314
315	Rv2522c	Rv2551c	31	1.3	SAMEA2533821	15	315
316	Rv2634c	Rv2681	48	1.3	SAMEA2533821	7	316
317	Rv2825c	Rv2863	40	1.3	SAMEA2533821	9	317
318	Rv3350c	Rv3372	22	1.4	SAMEA2533821	1	318
319	Rv3546	Rv3565	19	1.4	SAMEA2533821	1	319
320	Rv3876	Rv3903c	27	1.4	SAMEA2533821	8	320
321	Rv0279c	Rv0297	18	1.7	SAMEA2534603	4	321
322	Rv0355c	Rv0393	37	1.5	SAMEA2534603	6	322
323	Rv0571c	Rv0633c	61	1.4	SAMEA2534603	3	323
324	Rv1155a	Rv1179c	26	1.3	SAMEA2534603	2	324
325	Rv1212c	Rv1228	16	1.7	SAMEA2534603	2	325
326	Rv2516c	Rv2559c	46	1.3	SAMEA2534603	15	326
327	Rv2583c	Rv2681	101	1.3	SAMEA2534603	7	327
328	Rv3350c	Rv3372	22	1.5	SAMEA2534603	1	328
329	Rv3551	Rv3565	14	1.6	SAMEA2534603	1	329
330	Rv3808c	Rv3820c	12	1.6	SAMEA2534603	11	330
331	Rv3876	Rv3910	34	1.5	SAMEA2534603	8	331
332	Rv0252	Rv0297	46	1.5	SAMEA2534777	4	332
333	Rv0355c	Rv0398c	43	1.6	SAMEA2534777	6	333
334	Rv0602c	Rv0631c	29	1.4	SAMEA2534777	3	334
335	Rv1151c	Rv1179c	31	1.4	SAMEA2534777	2	335
336	Rv1209	Rv1243c	35	1.6	SAMEA2534777	2	336
337	Rv1376	Rv1410c	34	1.4	SAMEA2534777	5	337
338	Rv1430	Rv1450c	20	1.5	SAMEA2534777	5	338
339	Rv2154c	Rv2162c	8	1.7	SAMEA2534777	22	339
340	Rv2586c	Rv2598	12	1.7	SAMEA2534777	7	340
341	Rv2650c	Rv2684	33	1.3	SAMEA2534777	7	341
342	Rv3350c	Rv3372	22	1.7	SAMEA2534777	1	342
343	Rv3644c	Rv3666c	24	1.7	SAMEA2534777	1	343
344	Rv0279c	Rv0302	23	1.6	SAMEA2533731	4	344
345	Rv0355c	Rv0398c	43	1.5	SAMEA2533731	6	345
346	Rv0598c	Rv0633c	35	1.4	SAMEA2533731	3	346
347	Rv0959	Rv0977	19	1.3	SAMEA2533731	3	347
348	Rv1151c	Rv1179c	31	1.3	SAMEA2533731	2	348
349	Rv1212c	Rv1228	16	1.6	SAMEA2533731	2	349
350	Rv2583c	Rv2618	37	1.3	SAMEA2533731	7	350
351	Rv2650c	Rv2682c	31	1.4	SAMEA2533731	7	351
352	Rv3350c	Rv3372	22	1.5	SAMEA2533731	1	352
353	Rv3647c	Rv3666c	21	1.7	SAMEA2533731	1	353
354	Rv3792	Rv3820c	28	1.3	SAMEA2533731	11	354
355	Rv3886c	Rv3903c	17	1.7	SAMEA2533731	8	355
356	Rv0279c	Rv0297	18	1.7	SAMEA2535131	4	356
357	Rv0602c	Rv0631c	29	1.4	SAMEA2535131	3	357
358	Rv0956	Rv0977	22	1.3	SAMEA2535131	3	358
359	Rv1209	Rv1228	19	1.6	SAMEA2535131	2	359
360	Rv1429	Rv1450c	21	1.3	SAMEA2535131	5	360
361	Rv1645c	Rv1660	15	1.4	SAMEA2535131	16	361
362	Rv2586c	Rv2682c	99	1.3	SAMEA2535131	7	362
363	Rv3350c	Rv3372	22	1.6	SAMEA2535131	1	363
364	Rv3647c	Rv3666c	21	1.7	SAMEA2535131	1	364
365	Rv3876	Rv3914	38	1.4	SAMEA2535131	8	365
366	Rv0170	Rv0192	23	1.6	SAMEA2534717	10	366
367	Rv0276	Rv0291	16	2.2	SAMEA2534717	4	367
368	Rv0355c	Rv0400c	45	1.7	SAMEA2534717	6	368
369	Rv0598c	Rv0631c	33	1.5	SAMEA2534717	3	369
370	Rv1209	Rv1229c	21	2.1	SAMEA2534717	2	370
371	Rv1431	Rv1473	42	1.8	SAMEA2534717	5	371
372	Rv1566c	Rv1587c	20	1.5	SAMEA2534717	23	372
373	Rv2151c	Rv2162c	11	1.9	SAMEA2534717	22	373
374	Rv2188c	Rv2224c	37	1.4	SAMEA2534717	12	374
375	Rv2586c	Rv2596	10	2	SAMEA2534717	7	375
376	Rv2650c	Rv2682c	31	1.5	SAMEA2534717	7	376
377	Rv3350c	Rv3369	19	1.9	SAMEA2534717	1	377
378	Rv3553	Rv3565	12	1.6	SAMEA2534717	1	378
379	Rv3646c	Rv3666c	22	2.1	SAMEA2534717	1	379
380	Rv3876	Rv3908	32	1.8	SAMEA2534717	8	380
381	Rv0271c	Rv0304c	34	2	SAMEA2533961	4	381
382	Rv0305c	Rv0398c	94	1.5	SAMEA2533961	4	382
383	Rv0578c	Rv0633c	54	1.4	SAMEA2533961	3	383
384	Rv1186c	Rv1251c	66	1.5	SAMEA2533961	2	384
385	Rv1429	Rv1472	43	1.9	SAMEA2533961	5	385
386	Rv2047c	Rv2102	57	1.3	SAMEA2533961	33	386
387	Rv2524c	Rv2554c	32	1.5	SAMEA2533961	15	387
388	Rv2583c	Rv2614	33	1.8	SAMEA2533961	7	388
389	Rv2650c	Rv2682c	31	1.5	SAMEA2533961	7	389
390	Rv2825c	Rv2856	32	1.6	SAMEA2533961	9	390
391	Rv3877	Rv3924c	47	1.4	SAMEA2533961	8	391
392	Rv0271c	Rv0320	51	1.6	SAMEA2533824	4	392
393	Rv0355c	Rv0400c	45	1.6	SAMEA2533824	6	393
394	Rv0512	Rv0655	147	1.3	SAMEA2533824	3	394
395	Rv1429	Rv1473	44	1.6	SAMEA2533824	5	395
396	Rv2583c	Rv2677c	97	1.5	SAMEA2533824	7	396
397	Rv3343c	Rv3666c	320	1.4	SAMEA2533824	1	397
398	Rv0276	Rv0304c	29	2	SAMEA2535137	4	398
399	Rv0363c	Rv0398c	35	1.6	SAMEA2535137	6	399
400	Rv0533c	Rv0631c	98	1.4	SAMEA2535137	3	400
401	Rv1210	Rv1250	41	1.7	SAMEA2535137	2	401
402	Rv1430	Rv1473	43	1.8	SAMEA2535137	5	402
403	Rv1645c	Rv1660	15	1.5	SAMEA2535137	16	403
404	Rv2188c	Rv2224c	37	1.3	SAMEA2535137	12	404
405	Rv2646	Rv2682c	33	1.4	SAMEA2535137	7	405
406	Rv2836c	Rv2862c	26	1.7	SAMEA2535137	9	406
407	Rv3350c	Rv3387	35	1.6	SAMEA2535137	1	407
408	Rv3491	Rv3565	74	1.5	SAMEA2535137	1	408
409	Rv1431	Rv1456c	25	2.2	SAMEA2534700	5	409
410	Rv2836c	Rv2864c	29	2.1	SAMEA2534700	9	410
411	Rv3157	Rv3179	23	2.3	SAMEA2534700	13	411
412	Rv3876	Rv3890c	14	2.1	SAMEA2534700	8	412
413	Rv0332	Rv0344c	12	1.6	SAMEA2534850	4	413
414	Rv0384c	Rv0398c	14	1.9	SAMEA2534850	6	414
415	Rv1209	Rv1228	19	2.1	SAMEA2534850	2	415
416	Rv1430	Rv1450c	20	1.9	SAMEA2534850	5	416
417	Rv1673c	Rv1682	9	1.4	SAMEA2534850	16	417
418	Rv1891	Rv1917c	26	1.9	SAMEA2534850	34	418
419	Rv2188c	Rv2223c	36	1.4	SAMEA2534850	12	419
420	Rv2582	Rv2598	16	1.9	SAMEA2534850	7	420
421	Rv2729c	Rv2748c	19	2.6	SAMEA2534850	14	421
422	Rv3157	Rv3178	21	1.7	SAMEA2534850	13	422
423	Rv3350c	Rv3372	22	1.7	SAMEA2534850	1	423
424	Rv3430c	Rv3442c	12	1.6	SAMEA2534850	1	424
425	Rv3808c	Rv3820c	12	1.6	SAMEA2534850	11	425
426	Rv0279c	Rv0321	43	1.8	SAMEA2534065	4	426
427	Rv0355c	Rv0404	49	1.5	SAMEA2534065	6	427
428	Rv1209	Rv1228	19	1.9	SAMEA2534065	2	428
429	Rv1436	Rv1456c	20	2	SAMEA2534065	5	429
430	Rv2729c	Rv2748c	19	2	SAMEA2534065	14	430
431	Rv3350c	Rv3371	21	1.7	SAMEA2534065	1	431
432	Rv3524	Rv3537	13	1.5	SAMEA2534065	1	432
433	Rv3554	Rv3566	13	1.4	SAMEA2534065	1	433
434	Rv3876	Rv3889c	13	1.7	SAMEA2534065	8	434
435	Rv3900c	Rv3909	9	1.8	SAMEA2534065	8	435
436	Rv0279c	Rv0304c	25	1.5	SAMEA2534503	4	436
437	Rv0307c	Rv0322	16	1.6	SAMEA2534503	4	437
438	Rv0384c	Rv0392c	7	1.5	SAMEA2534503	6	438
439	Rv0908	Rv0920c	13	1.4	SAMEA2534503	3	439
440	Rv1057	Rv1077	20	1.8	SAMEA2534503	3	440
441	Rv1148c	Rv1175c	30	1.8	SAMEA2534503	2	441
442	Rv1209	Rv1243c	35	1.6	SAMEA2534503	2	442
443	Rv1432	Rv1475c	44	1.6	SAMEA2534503	5	443
444	Rv1957	Rv1980c	24	1.7	SAMEA2534503	17	444
445	Rv2733c	Rv2748c	15	2.4	SAMEA2534503	14	445
446	Rv3157	Rv3179	23	1.3	SAMEA2534503	13	446
447	Rv3343c	Rv3379c	36	1.3	SAMEA2534503	1	447
448	Rv3489	Rv3508	19	1.6	SAMEA2534503	1	448
449	Rv1056	Rv1073	17	1.7	SAMEA2533973	3	449
450	Rv1147	Rv1161	17	2.1	SAMEA2533973	2	450
451	Rv1209	Rv1228	19	1.4	SAMEA2533973	2	451
452	Rv1432	Rv1450c	18	1.8	SAMEA2533973	5	452
453	Rv1461	Rv1473	12	1.3	SAMEA2533973	5	453
454	Rv1961	Rv1980c	20	1.8	SAMEA2533973	17	454
455	Rv2587c	Rv2602	16	1.3	SAMEA2533973	7	455
456	Rv2733c	Rv2748c	15	2.3	SAMEA2533973	14	456
457	Rv2834c	Rv2853	19	1.3	SAMEA2533973	9	457
458	Rv1061	Rv1075c	14	1.8	SAMEA2534978	3	458
459	Rv1209	Rv1222	13	1.5	SAMEA2534978	2	459
460	Rv1461	Rv1473	12	1.3	SAMEA2534978	5	460
461	Rv1961	Rv1980c	20	1.9	SAMEA2534978	17	461
462	Rv2733c	Rv2748c	15	2.5	SAMEA2534978	14	462
463	Rv3489	Rv3508	19	1.4	SAMEA2534978	1	463
464	Rv0170	Rv0194	25	2.1	SAMEA2533680	10	464
465	Rv0271c	Rv0297	27	2.4	SAMEA2533680	4	465
466	Rv0355c	Rv0400c	45	1.9	SAMEA2533680	6	466
467	Rv0511	Rv0545c	33	1.8	SAMEA2533680	3	467
468	Rv0602c	Rv0633c	31	1.5	SAMEA2533680	3	468
469	Rv1061	Rv1094	33	2.5	SAMEA2533680	3	469
470	Rv1210	Rv1228	18	2.5	SAMEA2533680	2	470
471	Rv1384	Rv1410c	26	2	SAMEA2533680	5	471
472	Rv1431	Rv1472	41	2.1	SAMEA2533680	5	472
473	Rv1735a	Rv1746	14	1.8	SAMEA2533680	21	473
474	Rv2586c	Rv2598	12	2.2	SAMEA2533680	7	474
475	Rv2729c	Rv2748c	19	2.3	SAMEA2533680	14	475
476	Rv2834c	Rv2864c	31	2.2	SAMEA2533680	9	476
477	Rv3156	Rv3179	24	2.1	SAMEA2533680	13	477
478	Rv3430c	Rv3442c	12	1.9	SAMEA2533680	1	478
479	Rv3489	Rv3514	25	2.2	SAMEA2533680	1	479
480	Rv3595c	Rv3604c	8	2.5	SAMEA2533680	1	480
481	Rv3876	Rv3908	32	2	SAMEA2533680	8	481
482	Rv0170	Rv0194	25	2	SAMEA2534177	10	482
483	Rv0279c	Rv0297	18	2.8	SAMEA2534177	4	483
484	Rv0355c	Rv0400c	45	2	SAMEA2534177	6	484
485	Rv1061	Rv1091	29	2.9	SAMEA2534177	3	485
486	Rv1209	Rv1228	19	2.6	SAMEA2534177	2	486
487	Rv1431	Rv1473	42	2.3	SAMEA2534177	5	487
488	Rv2188c	Rv2224c	37	1.5	SAMEA2534177	12	488
489	Rv2353c	Rv2369c	13	1.7	SAMEA2534177	20	489
490	Rv2634c	Rv2681	48	1.6	SAMEA2534177	7	490
491	Rv2729c	Rv2748c	19	2.5	SAMEA2534177	14	491
492	Rv2834c	Rv2864c	31	2.2	SAMEA2534177	9	492
493	Rv3156	Rv3179	24	2.2	SAMEA2534177	13	493
494	Rv3350c	Rv3372	22	2	SAMEA2534177	1	494
495	Rv3490	Rv3538	48	2.2	SAMEA2534177	1	495
496	Rv3590c	Rv3610c	19	2.2	SAMEA2534177	1	496
497	Rv3646c	Rv3666c	22	2.4	SAMEA2534177	1	497
498	Rv3876	Rv3899c	23	1.9	SAMEA2534177	8	498
499	Rv0166	Rv0194	29	1.9	SAMEA2535019	10	499
500	Rv0272c	Rv0297	26	2.9	SAMEA2535019	4	500
501	Rv0365c	Rv0398c	33	2	SAMEA2535019	6	501
502	Rv1061	Rv1091	29	3.1	SAMEA2535019	3	502
503	Rv1209	Rv1228	19	2.9	SAMEA2535019	2	503
504	Rv1431	Rv1456c	25	2.5	SAMEA2535019	5	504
505	Rv1590	Rv1612	22	1.7	SAMEA2535019	23	505
506	Rv2185c	Rv2224c	40	1.5	SAMEA2535019	12	506
507	Rv2729c	Rv2748c	19	2.7	SAMEA2535019	14	507
508	Rv2836c	Rv2864c	29	2.4	SAMEA2535019	9	508
509	Rv3157	Rv3180c	24	2.7	SAMEA2535019	13	509
510	Rv3350c	Rv3369	19	2.1	SAMEA2535019	1	510
511	Rv3388	Rv3415c	28	1.6	SAMEA2535019	1	511
512	Rv3490	Rv3538	48	2.4	SAMEA2535019	1	512
513	Rv3876	Rv3909	33	2.2	SAMEA2535019	8	513
514	Rv0170	Rv0192	23	2	SAMEA2535255	10	514
515	Rv0279c	Rv0303	24	2	SAMEA2535255	4	515
516	Rv0355c	Rv0400c	45	1.7	SAMEA2535255	6	516
517	Rv0518	Rv0583c	65	1.6	SAMEA2535255	3	517
518	Rv0598c	Rv0633c	35	1.7	SAMEA2535255	3	518
519	Rv0833	Rvnt	86	1.4	SAMEA2535255	3	519
520	Rv0959	Rv1091	131	1.4	SAMEA2535255	3	520
521	Rv1168c	Rv1251c	84	1.4	SAMEA2535255	2	521
522	Rv1376	Rv1410c	34	1.6	SAMEA2535255	5	522
523	Rv1431	Rv1471	40	1.5	SAMEA2535255	5	523
524	Rv1557	Rv1613	55	1.3	SAMEA2535255	23	524
525	Rv2188c	Rv2224c	37	1.5	SAMEA2535255	12	525
526	Rv2357c	Rv2446c	96	1.3	SAMEA2535255	20	526
527	Rv2511	Rv2546	39	1.5	SAMEA2535255	15	527
528	Rv2585c	Rv2681	99	1.4	SAMEA2535255	7	528
529	Rv2833c	Rv2861c	28	1.8	SAMEA2535255	9	529
530	Rv3157	Rv3178a	22	1.8	SAMEA2535255	13	530
531	Rv3406	Rv3446c	40	1.5	SAMEA2535255	1	531
532	Rv3506	Rv3538	32	1.5	SAMEA2535255	1	532
533	Rv3553	Rv3566c	13	2	SAMEA2535255	1	533
534	Rv3646c	Rv3665c	21	2	SAMEA2535255	1	534
535	Rv3876	Rv3909	33	1.7	SAMEA2535255	8	535
536	Rv0169	Rv0192	24	2.2	SAMEA2535312	10	536
537	Rv0271c	Rv0297	27	2.3	SAMEA2535312	4	537
538	Rv0355c	Rv0400c	45	1.9	SAMEA2535312	6	538
539	Rv0515	Rv0633c	117	1.6	SAMEA2535312	3	539
540	Rv0803	Rvnt	120	1.5	SAMEA2535312	3	540
541	Rv1063c	Rv1091	27	2.2	SAMEA2535312	3	541
542	Rv1151c	Rv1180	32	1.7	SAMEA2535312	2	542
543	Rv1188	Rv1228a	41	1.8	SAMEA2535312	2	543
544	Rv2188c	Rv2224c	37	1.5	SAMEA2535312	12	544
545	Rv2394	Rv2446c	58	1.4	SAMEA2535312	20	545
546	Rv2511	Rv2551c	45	1.5	SAMEA2535312	15	546
547	Rv2584c	Rv2615c	33	1.6	SAMEA2535312	7	547
548	Rv2650c	Rv2682c	31	1.8	SAMEA2535312	7	548
549	Rv2728c	Rv2748c	20	2.1	SAMEA2535312	14	549
550	Rv2824c	Rv2861c	38	1.9	SAMEA2535312	9	550
551	Rv3158	Rv3179	22	2.1	SAMEA2535312	13	551
552	Rv3350c	Rv3446c	95	1.6	SAMEA2535312	1	552
553	Rv3488	Rv3535c	47	1.8	SAMEA2535312	1	553
554	Rv3553	Rv3566	14	2.1	SAMEA2535312	1	554
555	Rv3876	Rv3910	34	2	SAMEA2535312	8	555
556	Rv0271c	Rv0321	52	2.2	SAMEA2533641	4	556
557	Rv0355c	Rv0398c	43	1.8	SAMEA2533641	6	557
558	Rv1430	Rv1450c	20	2.5	SAMEA2533641	5	558
559	Rv2583c	Rv2664	85	1.8	SAMEA2533641	7	559
560	Rv2836c	Rv2863	28	2.3	SAMEA2533641	9	560
561	Rv3343c	Rv3387	42	2.1	SAMEA2533641	1	561
562	Rv0170	Rv0192	23	2.1	SAMEA2533432	10	562
563	Rv0278c	Rv0321	44	2.1	SAMEA2533432	4	563
564	Rv0355c	Rv0398c	43	1.8	SAMEA2533432	6	564
565	Rv0594	Rv0634c	40	1.4	SAMEA2533432	3	565
566	Rv0964c	Rv0976c	12	1.6	SAMEA2533432	3	566
567	Rv1061	Rv1091	29	2.6	SAMEA2533432	3	567
568	Rv1209	Rv1228	19	2.3	SAMEA2533432	2	568
569	Rv1431	Rv1451	20	2.3	SAMEA2533432	5	569
570	Rv1735a	Rv1746	11	1.6	SAMEA2533432	21	570
571	Rv2357c	Rv2369c	12	1.6	SAMEA2533432	20	571
572	Rv2650c	Rv2682c	31	1.5	SAMEA2533432	7	572
573	Rv2729c	Rv2748c	19	2.3	SAMEA2533432	14	573
574	Rv2834c	Rv2860c	26	2	SAMEA2533432	9	574
575	Rv3156	Rv3179	24	2	SAMEA2533432	13	575
576	Rv3350c	Rv3379c	29	1.5	SAMEA2533432	1	576
577	Rv3430c	Rv3442c	12	1.8	SAMEA2533432	1	577
578	Rv3551	Rv3565	14	1.8	SAMEA2533432	1	578
579	Rv3595c	Rv3605c	9	2	SAMEA2533432	1	579
580	Rv3645	Rv3666c	23	2	SAMEA2533432	1	580
581	Rv3884c	Rv3908	24	1.9	SAMEA2533432	8	581
582	Rv0169	Rv0193c	25	1.4	SAMEA2534959	10	582
583	Rv0307c	Rv0322	16	1.5	SAMEA2534959	4	583
584	Rv0355c	Rv0396	40	1.9	SAMEA2534959	6	584
585	Rv1056	Rv1091	34	2.6	SAMEA2534959	3	585
586	Rv1209	Rv1228	19	2.3	SAMEA2534959	2	586
587	Rv1441c	Rv1473	32	1.9	SAMEA2534959	5	587
588	Rv2834c	Rv2863	30	2	SAMEA2534959	9	588
589	Rv3157	Rv3179	23	1.8	SAMEA2534959	13	589
590	Rv3350c	Rv3373	23	1.6	SAMEA2534959	1	590
