# Supplementary material for: Towards comprehensive understanding of bacterial genetic diversity: large-scale amplifications in Bordetella pertussis and Mycobacterium tuberculosis
Source: Microb Genom. 2022 Feb 10;8(2):000761. doi: 10.1099/mgen.0.000761 (PMC8942028; doi:10.1099/mgen.0.000761)
Supplement: Supplementary material 6 [file mgen-8-0761-s006.xlsx]

## Sheet: Sheet1
Network name	Frequency	Mean length	Median start	Median end	Median middle	Mean copy number	Strains(Biosample)	Core start	Core end	Core length
1	96	49	Rv3489	Rv3537	Rv3509	1.61	SAMEA2533345,SAMEA2533985,SAMEA2534443,SAMEA2534252,SAMEA2534252,SAMEA2534252,SAMEA2533741,SAMEA2533581,SAMEA2533366,SAMEA2533852,SAMEA2533938,SAMEA2533938,SAMEA2533970,SAMEA2534115,SAMEA2534115,SAMEA2535020,SAMEA2533881,SAMEA2535122,SAMEA2534354,SAMEA2534360,SAMEA2534047,SAMEA2535017,SAMEA2535128,SAMEA2533393,SAMEA2533480,SAMEA2533940,SAMEA2533848,SAMEA2534096,SAMEA2534649,SAMEA2533999,SAMEA2534…	Rv3350	Rv3371
2	67	26	Rv1209	Rv1228	Rv1219	1.63	SAMEA2534268,SAMEA2534254,SAMEA2534252,SAMEA2533394,SAMEA2533581,SAMEA2535099,SAMEA2535099,SAMEA2533470,SAMEA2533938,SAMEA2533970,SAMEA2534472,SAMEA2533881,SAMEA2535122,SAMEA2534154,SAMEA2533472,SAMEA2533567,SAMEA2534562,SAMEA2535183,SAMEA2534354,SAMEA2534591,SAMEA2534356,SAMEA2534232,SAMEA2534380,SAMEA2534138,SAMEA2533634,SAMEA2535253,SAMEA2533590,SAMEA2534933,SAMEA2533391,SAMEA2534612,SAMEA2533…	Rv1212	Rv1228
3	67	81	Rv0594	Rv0633	Rv0615	1.58	SAMEA2534268,SAMEA2533345,SAMEA2534254,SAMEA2533985,SAMEA2534443,SAMEA2534443,SAMEA2534252,SAMEA2534252,SAMEA2534252,SAMEA2534252,SAMEA2534553,SAMEA2534553,SAMEA2535099,SAMEA2535099,SAMEA2534625,SAMEA2533938,SAMEA2533715,SAMEA2535020,SAMEA2533382,SAMEA2534851,SAMEA2534851,SAMEA2533618,SAMEA2533851,SAMEA2534360,SAMEA2533393,SAMEA2534138,SAMEA2535163,SAMEA2534513,SAMEA2533689,SAMEA2534448,SAMEA2535…	Rv0602	Rv0631
4	56	32	Rv0279	Rv0302	Rv0290	1.66	SAMEA2534254,SAMEA2534252,SAMEA2534252,SAMEA2534553,SAMEA2533741,SAMEA2533366,SAMEA2533568,SAMEA2517429,SAMEA2533938,SAMEA2533938,SAMEA2534472,SAMEA2534115,SAMEA2533715,SAMEA2535020,SAMEA2533881,SAMEA2535122,SAMEA2533760,SAMEA2533926,SAMEA2534354,SAMEA2534380,SAMEA2534138,SAMEA2534649,SAMEA2533999,SAMEA2534028,SAMEA2533383,SAMEA2534933,SAMEA2533391,SAMEA2533962,SAMEA2533962,SAMEA2533689,SAMEA2534…	Rv0279	Rv0297
5	43	38	Rv1430	Rv1456	Rv1440	1.65	SAMEA2534625,SAMEA2535224,SAMEA2535183,SAMEA2534354,SAMEA2534591,SAMEA2534360,SAMEA2533481,SAMEA2533602,SAMEA2533451,SAMEA2535163,SAMEA2535163,SAMEA2534933,SAMEA2534448,SAMEA2534246,SAMEA2534246,SAMEA2535018,SAMEA2535154,SAMEA2534131,SAMEA2534131,SAMEA2533821,SAMEA2534777,SAMEA2534777,SAMEA2535131,SAMEA2534717,SAMEA2533961,SAMEA2533824,SAMEA2535137,SAMEA2534700,SAMEA2534850,SAMEA2534065,SAMEA2534…	Rv1432	Rv1450
6	40	38	Rv0355	Rv0398	Rv0377	1.62	SAMEA2534252,SAMEA2534553,SAMEA2535099,SAMEA2533366,SAMEA2533938,SAMEA2534472,SAMEA2534115,SAMEA2535020,SAMEA2535183,SAMEA2534851,SAMEA2534047,SAMEA2535017,SAMEA2535163,SAMEA2534610,SAMEA2534513,SAMEA2533476,SAMEA2534082,SAMEA2534448,SAMEA2535168,SAMEA2534246,SAMEA2535018,SAMEA2535154,SAMEA2534131,SAMEA2534603,SAMEA2534777,SAMEA2533731,SAMEA2534717,SAMEA2533824,SAMEA2535137,SAMEA2534850,SAMEA2534…	Rv0379	Rv0393
7	38	43	Rv2586	Rv2681	Rv2633	1.51	SAMEA2534252,SAMEA2534553,SAMEA2534553,SAMEA2535099,SAMEA2535099,SAMEA2533366,SAMEA2534115,SAMEA2534354,SAMEA2534591,SAMEA2533999,SAMEA2534933,SAMEA2534246,SAMEA2535018,SAMEA2535018,SAMEA2535154,SAMEA2534131,SAMEA2533821,SAMEA2534603,SAMEA2534777,SAMEA2534777,SAMEA2533731,SAMEA2533731,SAMEA2535131,SAMEA2534717,SAMEA2534717,SAMEA2533961,SAMEA2533961,SAMEA2533824,SAMEA2535137,SAMEA2534850,SAMEA2533…	Rv2587	Rv2680
8	38	30	Rv3876	Rv3909	Rv3894	1.58	SAMEA2534252,SAMEA2534115,SAMEA2533881,SAMEA2535122,SAMEA2533382,SAMEA2534714,SAMEA2534591,SAMEA2534851,SAMEA2533790,SAMEA2534232,SAMEA2534963,SAMEA2535322,SAMEA2533469,SAMEA2534933,SAMEA2534610,SAMEA2534513,SAMEA2533476,SAMEA2533689,SAMEA2534448,SAMEA2535168,SAMEA2535018,SAMEA2535154,SAMEA2534131,SAMEA2533821,SAMEA2534603,SAMEA2533731,SAMEA2535131,SAMEA2534717,SAMEA2533961,SAMEA2534700,SAMEA2534…	Rv3886	Rv3899
9	20	32	Rv2833	Rv2862	Rv2844	1.74	SAMEA2533366,SAMEA2535183,SAMEA2533689,SAMEA2534448,SAMEA2534246,SAMEA2535018,SAMEA2534131,SAMEA2533821,SAMEA2533961,SAMEA2535137,SAMEA2534700,SAMEA2533973,SAMEA2533680,SAMEA2534177,SAMEA2535019,SAMEA2535255,SAMEA2535312,SAMEA2533641,SAMEA2533432,SAMEA2534959	Rv2836	Rv2854
10	17	25	Rv0170	Rv0192	Rv0182	1.76	SAMEA2534252,SAMEA2533581,SAMEA2535099,SAMEA2534356,SAMEA2534232,SAMEA2534380,SAMEA2534610,SAMEA2534513,SAMEA2534082,SAMEA2534717,SAMEA2533680,SAMEA2534177,SAMEA2535019,SAMEA2535255,SAMEA2535312,SAMEA2533432,SAMEA2534959	Rv0170	Rv0191
11	16	31	Rv3800	Rv3820	Rv3810	1.59	SAMEA2534268,SAMEA2534252,SAMEA2533581,SAMEA2535099,SAMEA2534138,SAMEA2533463,SAMEA2534593,SAMEA2534780,SAMEA2533365,SAMEA2533639,SAMEA2534798,SAMEA2534082,SAMEA2535168,SAMEA2534603,SAMEA2533731,SAMEA2534850	Rv3808	Rv3820
12	12	40	Rv2188	Rv2224	Rv2206	1.4	SAMEA2534252,SAMEA2535099,SAMEA2533476,SAMEA2534448,SAMEA2534246,SAMEA2534717,SAMEA2535137,SAMEA2534850,SAMEA2534177,SAMEA2535019,SAMEA2535255,SAMEA2535312	Rv2188	Rv2223
13	12	24	Rv3157	Rv3179	Rv3168	1.89	SAMEA2533881,SAMEA2534354,SAMEA2534700,SAMEA2534850,SAMEA2534503,SAMEA2533680,SAMEA2534177,SAMEA2535019,SAMEA2535255,SAMEA2535312,SAMEA2533432,SAMEA2534959	Rv3158	Rv3178
14	10	19	Rv2729	Rv2748	Rv2739	2.37	SAMEA2534850,SAMEA2534065,SAMEA2534503,SAMEA2533973,SAMEA2534978,SAMEA2533680,SAMEA2534177,SAMEA2535019,SAMEA2535312,SAMEA2533432	Rv2733	Rv2748
15	10	38	Rv2516	Rv2551	Rv2534	1.38	SAMEA2535099,SAMEA2534448,SAMEA2535168,SAMEA2534246,SAMEA2535018,SAMEA2533821,SAMEA2534603,SAMEA2533961,SAMEA2535255,SAMEA2535312	Rv2522	Rv2546
16	6	22	Rv1645	Rv1660	Rv1653	1.38	SAMEA2533926,SAMEA2535018,SAMEA2533821,SAMEA2535131,SAMEA2535137,SAMEA2534850
17	5	37	Rv1961	Rv1980	Rv1970	1.6	SAMEA2534268,SAMEA2534779,SAMEA2534503,SAMEA2533973,SAMEA2534978
18	5	33	Rv3103	Rv3132	Rv3118	1.48	SAMEA2534268,SAMEA2534365,SAMEA2533590,SAMEA2533902,SAMEA2533469
19	4	31	Rv3010	Rv3039	Rv3025	1.3	SAMEA2534203,SAMEA2534472,SAMEA2534800,SAMEA2534933
20	4	46	Rv2357	Rv2406	Rv2384	1.5	SAMEA2534177,SAMEA2535255,SAMEA2535312,SAMEA2533432
21	3	18	Rv1735a	Rv1746	Rv1739	1.67	SAMEA2534210,SAMEA2533680,SAMEA2533432
22	3	12	Rv2151	Rv2162	Rv2158	1.7	SAMEA2535018,SAMEA2534777,SAMEA2534717
23	3	33	Rv1566	Rv1612	Rv1586	1.5	SAMEA2534717,SAMEA2535019,SAMEA2535255
24	2	17	Rv1866	Rv1882	Rv1874	1.8	SAMEA2533963,SAMEA2534002
25	2	43	Rv1498	Rv1537	Rv1516	1.55	SAMEA2534268,SAMEA2535121
26	2	16	Rv1348	Rv1363	Rv1356	1.7	SAMEA2534268,SAMEA2533590
27	2	16	Rv0002	Rv0015	Rv	1.65	SAMEA2534268,SAMEA2533469
28	1	28	Rv1297	Rv1320	Rv1311	1.6	SAMEA2534268
29	1	16	Rv2813	Rv2829	Rv2823	1.6	SAMEA2534268
30	1	34	Rv2935	Rv2967	Rv2950	1.5	SAMEA2534268
31	1	19	Rv3059	Rv3076	Rv	1.4	SAMEA2535099
32	1	29	Rv1769	Rv1798	Rv1783	1.5	SAMEA2534210
33	1	58	Rv2047	Rv2102	Rv2073	1.3	SAMEA2533961
34	1	27	Rv1891	Rv1917	Rv1904	1.9	SAMEA2534850
