# Supplementary material for: Towards comprehensive understanding of bacterial genetic diversity: large-scale amplifications in Bordetella pertussis and Mycobacterium tuberculosis
Source: Microb Genom. 2022 Feb 10;8(2):000761. doi: 10.1099/mgen.0.000761 (PMC8942028; doi:10.1099/mgen.0.000761)
Supplement: Supplementary material 7 [file mgen-8-0761-s007.xlsx]

## Sheet: BP_B1917
Gene index	Gene start (bp)	Gene end(bp)	Strand	B1917 locus tag	Tohama	Hotspot	Proportion of amplifications in hotspot with gene	COG_category	Description
1	1	1920	+	B1917_RS00005	BP0001	NA	0	D	NAD-binding protein involved in the addition of a carboxymethylaminomethyl (cmnm) group at the wobble position (U34) of certain tRNAs, forming tRNA-cmnm(5)s(2)U34
2	1917	2609	+	B1917_RS00010	BP0002	4	0.833333	J	Specifically methylates the N7 position of guanine in position 527 of 16S rRNA
3	2606	3403	+	B1917_RS00015	BP0003	4	0.833333	D	chromosome partitioning
4	3410	4171	+	B1917_RS00020	BP0004	4	0.833333	K	FR47-like protein
5	4215	5132	+	B1917_RS00025	BP0005	4	0.833333	K	Belongs to the ParB family
6	5125	5910	+	B1917_RS00030	BP0006	4	0.833333	EJ	Belongs to the asparaginase 1 family
7	5944	6126	+	B1917_RS00035	NA	4	0.833333		NA
8	6236	6322	+	B1917_RS00040	NA	4	0.833333		NA
9	6511	6584	+	B1917_RS00045	NA	4	0.833333		NA
10	6591	6665	+	B1917_RS00050	NA	4	0.833333		NA
11	6722	7912	+	B1917_RS00055	BP3611	4	0.833333	J	This protein promotes the GTP-dependent binding of aminoacyl-tRNA to the A-site of ribosomes during protein biosynthesis
12	8023	8098	+	B1917_RS00060	NA	4	0.833333		NA
13	8151	8531	+	B1917_RS00065	BP0008	4	0.833333	U	Essential subunit of the Sec protein translocation channel SecYEG. Clamps together the 2 halves of SecY. May contact the channel plug during translocation
14	8541	9074	+	B1917_RS00070	BP0009	4	0.833333	K	Participates in transcription elongation, termination and antitermination
15	9138	9569	+	B1917_RS00075	BP0010	4	0.833333	J	Forms part of the ribosomal stalk which helps the ribosome interact with GTP-bound translation factors
16	9572	10270	+	B1917_RS00080	BP0011	4	0.833333	J	Binds directly to 23S rRNA. The L1 stalk is quite mobile in the ribosome, and is involved in E site tRNA release
17	10513	11037	+	B1917_RS00085	BP0013	4	0.833333	J	Forms part of the ribosomal stalk, playing a central role in the interaction of the ribosome with GTP-bound translation factors
18	11119	11502	+	B1917_RS00090	BP0014	4	0.833333	J	Forms part of the ribosomal stalk which helps the ribosome interact with GTP-bound translation factors. Is thus essential for accurate translation
19	11662	15774	+	B1917_RS00095	BP0015	4	1	K	DNA-dependent RNA polymerase catalyzes the transcription of DNA into RNA using the four ribonucleoside triphosphates as substrates
20	15774	20018	+	B1917_RS00100	BP0016	4	1	K	DNA-dependent RNA polymerase catalyzes the transcription of DNA into RNA using the four ribonucleoside triphosphates as substrates
21	20127	20531	-	B1917_RS00105	BP0017	4	0.833333	NU	Type IV pilus biogenesis stability protein PilW
22	20772	21947	+	B1917_RS00110	BP0018	4	0.833333	KLT	serine threonine protein kinase
23	24353	25459	-	B1917_RS00120	BP0020	4	0.722222	M	LysM domain
24	26471	27286	+	B1917_RS00130	BP0022	4	0.722222	K	COG0745 Response regulators consisting of a CheY-like receiver domain and a winged-helix DNA-binding domain
25	27283	28233	-	B1917_RS00135	IS481	4	0.388889	L	Transposase for IS481 element
26	28315	28650	-	B1917_RS00140	BP0024	4	0.111111	C	PFAM L-carnitine dehydratase bile acid-inducible protein F
27	28675	29109	-	B1917_RS00145	BP0025	4	0.111111	I	DUF35 OB-fold domain, acyl-CoA-associated
28	29142	30368	-	B1917_RS00150	BP0026	4	0.111111	I	Belongs to the thiolase family
29	30365	30862	-	B1917_RS00155	BP0027	4	0.111111	I	dehydratase
30	31070	31978	-	B1917_RS00160	BP0028	4	0.111111	K	Transcriptional regulator
31	32164	33006	+	B1917_RS00165	BP0029	4	0.111111	I	Belongs to the enoyl-CoA hydratase isomerase family
32	33049	34470	+	B1917_RS00170	BP0030	4	0.111111	S	MmgE/PrpD family
33	34626	35576	+	B1917_RS00175	IS481	NA	0	L	Transposase for IS481 element
34	35573	36763	-	B1917_RS00180	BP0032	NA	0	EGP	Major Facilitator Superfamily
35	36950	37924	+	B1917_RS00185	BP0033	NA	0	J	Glycyl-tRNA synthetase, alpha subunit
36	37926	40064	+	B1917_RS00190	BP0034	NA	0	J	Glycyl-tRNA synthetase beta subunit
37	40061	40600	+	B1917_RS00195	BP0035	NA	0	E	D,D-heptose 1,7-bisphosphate phosphatase
38	40604	41332	+	B1917_RS00200	BP0036	NA	0	I	Acyltransferase
39	41319	42212	+	B1917_RS00205	BP0037	NA	0	S	Protein of unknown function DUF45
40	42283	42678	+	B1917_RS00210	BP0038	NA	0	E	Catalyzes the conversion of hemimercaptal, formed from methylglyoxal and glutathione, to S-lactoylglutathione
41	42688	43218	+	B1917_RS00215	BP0039	NA	0	J	Removes the formyl group from the N-terminal Met of newly synthesized proteins. Requires at least a dipeptide for an efficient rate of reaction. N-terminal L-methionine is a prerequisite for activity but the enzyme has broad specificity at other positions
42	43664	44614	+	B1917_RS00225	IS481	NA	0	L	Transposase for IS481 element
43	45114	45749	+	B1917_RS00235	BP0043	NA	0	-	-
44	45721	45957	-	B1917_RS00240	BP0044	NA	0	K	Transcriptional regulator
45	46085	46978	+	B1917_RS00245	BP0045	NA	0	S	Membrane transport family protein 1
46	48148	49395	+	B1917_RS00255	BP0047	NA	0	E	Transfers a succinyl group from succinyl-CoA to L- homoserine, forming succinyl-L-homoserine
47	49392	50006	+	B1917_RS00260	BP0048	NA	0	Q	Methionine biosynthesis protein MetW
48	50142	51092	+	B1917_RS00265	IS481	NA	0	L	Transposase for IS481 element
49	51135	52391	+	B1917_RS00270	BP0050	NA	0	G	Major facilitator superfamily
50	53623	54357	-	B1917_RS00280	BP0053	15	1	M	Asp/Glu/Hydantoin racemase
51	54363	54953	-	B1917_RS00285	BP0054	15	1	E	COG1126 ABC-type polar amino acid transport system, ATPase component
52	54978	55667	-	B1917_RS00290	BP0055	15	1	P	With GltJLPS and GadC for glutamate and GltJLP, DctA and DcuAB for aspartate is involved in the transport of glutamate and aspartate
53	55664	56425	-	B1917_RS00295	BP0056	15	1	P	ABC transporter permease
54	56505	57404	-	B1917_RS00300	BP0057	15	1	ET	Bacterial periplasmic substrate-binding proteins
55	57498	58448	-	B1917_RS00305	IS481	15	1	L	Transposase for IS481 element
56	59249	60475	-	B1917_RS00315	BP0060	15	1	S	Pfam:HipA_N
57	60475	60894	-	B1917_RS00320	BP0061	15	1	K	Helix-turn-helix domain
58	61078	62019	-	B1917_RS00325	BP0062	15	1	-	-
59	63474	64055	-	B1917_RS00330	BP0064	15	1	S	DJ-1/PfpI family
60	64068	64385	-	B1917_RS00335	BP0065	15	1	P	Rieske-like [2Fe-2S] domain
61	64489	65547	-	B1917_RS00340	BP0066	15	1	C	Oxidoreductase FAD-binding domain
62	65582	66853	-	B1917_RS00345	BP0067	15	1	G	Tripartite ATP-independent periplasmic transporter, DctM component
63	67483	68664	-	B1917_RS00355	BP0069	15	1	G	Bacterial extracellular solute-binding protein, family 7
64	69086	70036	+	B1917_RS00365	IS481	15	1	L	Transposase for IS481 element
65	70130	70444	+	B1917_RS00370	BP0072	15	1	L	Protein of unknown function (DUF1153)
66	71391	71475	-	B1917_RS00375	NA	15	1		NA
67	71637	73544	+	B1917_RS00380	BP0074	15	1	O	Molecular chaperone. Has ATPase activity
68	73706	74326	-	B1917_RS00385	BP0075	15	0.5	O	Glutathione S-transferase, C-terminal domain
69	74358	74939	-	B1917_RS00390	BP0076	15	0.5	V	N-acetyl-anhydromuranmyl-L-alanine amidase
70	75028	75279	-	B1917_RS00395	BP0077	15	0.5	-	-
71	75281	76030	-	B1917_RS00400	BP0078	15	0.5	S	Cytochrome C assembly protein
72	76229	77638	+	B1917_RS00405	BP0079	15	0.5	U	Involved in targeting and insertion of nascent membrane proteins into the cytoplasmic membrane. Binds to the hydrophobic signal sequence of the ribosome-nascent chain (RNC) as it emerges from the ribosomes. The SRP-RNC complex is then targeted to the cytoplasmic membrane where it interacts with the SRP receptor FtsY. Interaction with FtsY leads to the transfer of the RNC complex to the Sec transl…
73	77635	78585	-	B1917_RS00410	IS481	15	0.5		NA
74	78660	79604	+	B1917_RS00415	IS1002	15	0.5	L	Transposase for IS481 element
75	79601	81475	-	B1917_RS00420	BP0082	15	0.5	GM	Polysaccharide biosynthesis protein
76	82823	83527	-	B1917_RS00430	BP0085	15	0.5	S	Alternate to MurJ
77	83524	84630	-	B1917_RS00435	BP0086	NA	0	H	Glycosyl transferase 4-like
78	84892	85485	-	B1917_RS00440	BP0087	24	1	M	Bacterial sugar transferase
79	85482	86714	-	B1917_RS00445	BP0088	24	1	E	Belongs to the DegT DnrJ EryC1 family
80	86732	87991	-	B1917_RS00450	BP0089	24	1	M	Glycosyltransferase Family 4
81	88015	89103	-	B1917_RS00455	BP0090	24	1	G	Belongs to the UDP-N-acetylglucosamine 2-epimerase family
82	89111	90211	-	B1917_RS00460	BP0091	24	1	E	Belongs to the DegT DnrJ EryC1 family
83	90215	90790	-	B1917_RS00465	BP0092	24	1	S	Hexapeptide repeat of succinyl-transferase
84	90794	91846	-	B1917_RS00470	BP0093	24	1	S	Oxidoreductase family, C-terminal alpha/beta domain
85	91977	92984	+	B1917_RS00475	BP0094	24	1	M	heptosyltransferase
86	92986	94272	+	B1917_RS00480	BP0095	24	1	M	transferase
87	94289	94444	-	B1917_RS00485	NA	24	1		NA
88	94469	95272	-	B1917_RS00490	BP0097	24	1	F	Catalyzes the phosphorylation of pantothenate (Pan), the first step in CoA biosynthesis
89	95269	96135	-	B1917_RS00495	BP0098	24	1	H	Biotin protein ligase C terminal domain
90	96204	97340	+	B1917_RS00500	BP0099	24	1	Q	COG0767 ABC-type transport system involved in resistance to organic solvents, permease component
91	97340	98179	+	B1917_RS00505	BP0100	NA	0	Q	abc transporter, ATP-binding protein
92	99112	99714	+	B1917_RS00520	BP0101A	NA	0	S	ABC-type transport auxiliary lipoprotein component
93	99744	100397	+	B1917_RS00525	BP0101B	NA	0	S	Alpha beta
94	100530	101786	+	B1917_RS00530	BP0102	NA	0	M	Belongs to the peptidase S11 family
95	101789	102733	+	B1917_RS00535	BP0103	NA	0	EH	Branched-chain amino acid aminotransferase 4-amino-4-deoxychorismate lyase
96	102809	103084	+	B1917_RS00540	BP0104	NA	0	S	Belongs to the UPF0250 family
97	103092	103754	+	B1917_RS00545	BP0105	NA	0	H	Catalyzes the transfer of endogenously produced octanoic acid from octanoyl-acyl-carrier-protein onto the lipoyl domains of lipoate-dependent enzymes. Lipoyl-ACP can also act as a substrate although octanoyl-ACP is likely to be the physiological substrate
98	103816	104817	+	B1917_RS00550	BP0106	NA	0	H	Catalyzes the radical-mediated insertion of two sulfur atoms into the C-6 and C-8 positions of the octanoyl moiety bound to the lipoyl domains of lipoate-dependent enzymes, thereby converting the octanoylated domains into lipoylated derivatives
99	104832	105380	-	B1917_RS00555	BP0107	NA	0	G	Catalyzes the epimerization of the C3' and C5'positions of dTDP-6-deoxy-D-xylo-4-hexulose, forming dTDP-6-deoxy-L-lyxo-4- hexulose
100	105438	106334	-	B1917_RS00560	BP0108	NA	0	M	Catalyzes the reduction of dTDP-6-deoxy-L-lyxo-4- hexulose to yield dTDP-L-rhamnose
101	106331	107392	-	B1917_RS00565	BP0109	NA	0	M	Belongs to the NAD(P)-dependent epimerase dehydratase family. dTDP-glucose dehydratase subfamily
102	107428	108378	-	B1917_RS00570	IS481	NA	0	L	Transposase for IS481 element
103	109278	110471	+	B1917_RS00580	BP0112	NA	0	E	cystathionine
104	110553	111182	-	B1917_RS00585	BP0113	NA	0	O	Thiol disulfide interchange protein
105	111244	111927	-	B1917_RS00590	BP0114	NA	0	D	Sporulation related domain
106	111937	113619	-	B1917_RS00595	BP0115	NA	0	J	Catalyzes a two-step reaction, first charging an arginine molecule by linking its carboxyl group to the alpha-phosphate of ATP, followed by transfer of the aminoacyl-adenylate to its tRNA
107	113907	114254	+	B1917_RS00600	BP0116	NA	0	S	Domain of unknown function (DUF1840)
108	114345	114662	+	B1917_RS00605	BP0117	NA	0	-	-
109	114945	115961	+	B1917_RS00610	IS1663	NA	0	L	Transposase
110	116037	116837	-	B1917_RS00615	BP0119	NA	0	G	ABC-type sugar transport system, permease component
111	116834	117709	-	B1917_RS00620	BP0120	NA	0	G	ABC-type sugar transport systems permease components
112	117720	119012	-	B1917_RS00625	BP0121	NA	0	G	ABC-type sugar transport system periplasmic component
113	119055	120095	-	B1917_RS00630	BP0122	NA	0	P	Belongs to the ABC transporter superfamily
114	120201	121022	-	B1917_RS00635	BP0123	NA	0	S	Hydrolyzes cAMP to 5'-AMP. Plays an important regulatory role in modulating the intracellular concentration of cAMP, thereby influencing cAMP-dependent processes
115	121123	122073	-	B1917_RS00640	IS481	NA	0		NA
116	122172	123077	-	B1917_RS00645	BP0125	NA	0	E	Belongs to the ABC transporter superfamily
117	123074	123907	-	B1917_RS00650	BP0126	NA	0	E	ABC transporter permease
118	124744	125754	-	B1917_RS00660	BP0128	NA	0	P	Bacterial extracellular solute-binding protein
119	125751	126140	-	B1917_RS00665	BP0129	NA	0	K	Periplasmic binding protein and sugar binding domain of the LacI family protein 1
120	127034	128287	+	B1917_RS00675	BP0130	12	1	J	Asp-tRNAAsn Glu-tRNAGln amidotransferase A subunit and related amidases
121	128378	130078	-	B1917_RS00680	BP0131	12	1	E	Catalyzes the condensation of the acetyl group of acetyl-CoA with 3-methyl-2-oxobutanoate (2-oxoisovalerate) to form 3-carboxy-3-hydroxy-4-methylpentanoate (2-isopropylmalate)
122	130505	131152	-	B1917_RS00685	BP0132	12	1	-	-
123	131151	132590	+	B1917_RS00690	BP0133	12	1	K	Sigma factors are initiation factors that promote the attachment of RNA polymerase to specific initiation sites and are then released
124	132683	132985	+	B1917_RS00695	BP0134	12	1	P	BFD-like [2Fe-2S] binding domain
125	133013	133891	-	B1917_RS00700	BP0135	12	1	K	Transcriptional regulator
126	135158	136108	-	B1917_RS00710	IS481	12	1		NA
127	136126	136479	+	B1917_RS00715	BP0138	12	1	M	Outer membrane protein (porin)
128	136527	138035	-	B1917_RS00720	BP0139	12	1	E	Catalyzes the anaerobic formation of alpha-ketobutyrate and ammonia from threonine in a two-step reaction. The first step involved a dehydration of threonine and a production of enamine intermediates (aminocrotonate), which tautomerizes to its imine form (iminobutyrate). Both intermediates are unstable and short- lived. The second step is the nonenzymatic hydrolysis of the enamine imine intermedi…
129	138782	142744	+	B1917_RS00730	BP0141	12	1	C	FAD linked oxidase, C-terminal domain-containing protein 6
130	142797	143579	+	B1917_RS00735	BP0142	NA	0	K	transcriptional
131	143667	144890	-	B1917_RS00740	BP0143	NA	0	C	CoA-transferase family III
132	144874	145806	-	B1917_RS00745	BP0144	NA	0	I	alpha/beta hydrolase fold
133	145812	146624	-	B1917_RS00750	BP0145	NA	0	I	Catalyzes the reversible hydration of unsaturated fatty acyl-CoA to beta-hydroxyacyl-CoA
134	146645	147088	-	B1917_RS00755	NA	NA	0		NA
135	147107	147865	-	B1917_RS00760	NA	NA	0		NA
136	147938	148861	-	B1917_RS00765	BP0148	NA	0	S	Tripartite tricarboxylate transporter family receptor
137	149028	149810	+	B1917_RS00770	BP0149	NA	0	K	Bacterial transcriptional regulator
138	150577	151557	-	B1917_RS00780	BP0151	NA	0	E	Allophanate hydrolase subunit 2
139	151554	152282	-	B1917_RS00785	BP0152	NA	0	E	Allophanate hydrolase subunit 1
140	152307	152738	-	B1917_RS00790	BP0153	NA	0	S	dioxygenase of extradiol dioxygenase family
141	152840	153715	+	B1917_RS00795	BP0154	NA	0	K	LysR substrate binding domain
142	153767	154987	-	B1917_RS00800	BP0155	NA	0	EH	Belongs to the D-isomer specific 2-hydroxyacid dehydrogenase family
143	155071	155532	-	B1917_RS00805	BP0156	NA	0	S	metal-binding protein
144	155638	157035	-	B1917_RS00810	BP0157	NA	0	T	Member of a two-component regulatory system
145	157032	157709	-	B1917_RS00815	BP0158	NA	0	K	COG0745 Response regulators consisting of a CheY-like receiver domain and a winged-helix DNA-binding domain
146	157765	159075	-	B1917_RS00820	BP0159	NA	0	T	Histidine kinase
147	159087	159785	-	B1917_RS00825	BP0160	NA	0	K	Response regulators consisting of a CheY-like receiver domain and a winged-helix DNA-binding domain
148	159949	160725	+	B1917_RS00830	BP0161	NA	0	H	Methyltransferase required for the conversion of demethylmenaquinol (DMKH2) to menaquinol (MKH2) and the conversion of 2-polyprenyl-6-methoxy-1,4-benzoquinol (DDMQH2) to 2- polyprenyl-3-methyl-6-methoxy-1,4-benzoquinol (DMQH2)
149	160891	161913	+	B1917_RS00835	BP0162	NA	0	S	protein conserved in bacteria
150	162142	162777	+	B1917_RS00840	BP0163	NA	0	S	SCP-2 sterol transfer family
151	162774	164336	+	B1917_RS00845	BP0164	NA	0	H	Is probably a protein kinase regulator of UbiI activity which is involved in aerobic coenzyme Q (ubiquinone) biosynthesis
152	164895	165845	-	B1917_RS00855	IS481	NA	0	L	Transposase for IS481 element
153	167289	168191	-	B1917_RS00865	BP0168	NA	0	S	TPM domain
154	168169	168798	-	B1917_RS00870	BP0169	NA	0	S	LemA family
155	169129	170511	+	B1917_RS00875	BP0170	NA	0	F	DEAD-box RNA helicase involved in ribosome assembly. Has RNA-dependent ATPase activity and unwinds double-stranded RNA
156	170545	171174	+	B1917_RS00880	BP0171	NA	0	E	LysE type translocator
157	171223	172830	+	B1917_RS00885	BP0172	NA	0	J	Increases the formation of ribosomal termination complexes and stimulates activities of RF-1 and RF-2. It binds guanine nucleotides and has strong preference for UGA stop codons. It may interact directly with the ribosome. The stimulation of RF- 1 and RF-2 is significantly reduced by GTP and GDP, but not by GMP
158	172855	173538	+	B1917_RS00890	BP0173	NA	0	-	-
159	173620	174096	-	B1917_RS00895	BP0174	NA	0	P	Iron-storage protein
160	174303	175253	+	B1917_RS00900	IS481	NA	0	L	Transposase for IS481 element
161	176369	176896	+	B1917_RS00910	BP0177	NA	0	O	heat shock protein
162	176988	177803	+	B1917_RS00915	BP0178	11	0.333333	O	META domain
163	177864	178598	+	B1917_RS00920	BP0179	11	0.333333	S	Belongs to the UPF0176 family
164	178636	180714	-	B1917_RS00925	BP0180	11	0.333333	J	Is required not only for elongation of protein synthesis but also for the initiation of all mRNA translation through initiator tRNA(fMet) aminoacylation
165	180964	181236	-	B1917_RS00930	BP0181	11	0.333333	-	-
166	181335	182423	+	B1917_RS00935	BP0182	11	0.333333	D	Binds and transfers iron-sulfur (Fe-S) clusters to target apoproteins. Can hydrolyze ATP
167	182427	184331	+	B1917_RS00940	BP0183	11	0.333333	M	Surface antigen
168	184328	188002	+	B1917_RS00945	BP0184	11	0.333333	S	TamB, inner membrane protein subunit of TAM complex
169	188063	188626	+	B1917_RS00950	BP0185	11	0.333333	F	Catalyzes the formation of dUTP from dCTP in thymidylate biosynthesis
170	188634	189056	-	B1917_RS00955	BP0186	11	0.333333	S	Glyoxalase/Bleomycin resistance protein/Dioxygenase superfamily
171	189084	189503	-	B1917_RS00960	BP0187	11	0.333333	E	Glyoxalase/Bleomycin resistance protein/Dioxygenase superfamily
172	189532	189978	-	B1917_RS00965	BP0188	11	0.333333	K	GNAT family acetyltransferase
173	190105	190602	+	B1917_RS00970	BP0189	11	0.333333	-	-
174	190757	193027	+	B1917_RS00975	BP0190	11	0.333333	E	decarboxylase
175	193076	194308	+	B1917_RS00980	BP0191	11	0.333333	S	HI0933-like protein
176	194407	195357	+	B1917_RS00985	IS481	11	0.333333	L	Transposase for IS481 element
177	195403	196095	+	B1917_RS00990	BP0193	11	0.333333	C	radicals which are normally produced within the cells and which are toxic to biological systems
178	196092	196985	+	B1917_RS00995	BP0194	11	0.333333	P	Transporter
179	197380	198480	+	B1917_RS01000	BP0195	11	0.333333	E	The glycine cleavage system catalyzes the degradation of glycine
180	198562	198936	+	B1917_RS01005	BP0196	11	0.333333	E	The glycine cleavage system catalyzes the degradation of glycine. The H protein shuttles the methylamine group of glycine from the P protein to the T protein
181	198996	201860	+	B1917_RS01010	BP0197	11	0.333333	E	The glycine cleavage system catalyzes the degradation of glycine. The P protein binds the alpha-amino group of glycine through its pyridoxal phosphate cofactor
182	202005	202745	-	B1917_RS01015	BP0198	11	0.333333	K	FCD
183	202815	204026	+	B1917_RS01020	BP0199	11	0.333333	C	CoA-transferase family III
184	204055	205023	+	B1917_RS01025	BP0200	11	0.333333	S	protein conserved in bacteria
185	205637	206587	+	B1917_RS01035	IS481	11	0.333333	L	Transposase for IS481 element
186	206744	207067	+	B1917_RS01040	BP0227	11	0.333333	S	psiF repeat
187	207172	208221	-	B1917_RS01045	BP0226	11	0.333333	S	Putative cyclase
188	208218	209042	-	B1917_RS01050	BP0225	11	0.333333	S	hydrolases or acyltransferases (alpha beta hydrolase superfamily)
189	209043	209339	-	B1917_RS01055	BP0224	11	0.666667	S	YciI from Haemophilus influenzae presents crystal structure similarity to a muconolactone isomerase, but does not seem to catalyze any of the
190	209365	209640	-	B1917_RS01060	BP0223	11	0.666667	Q	muconolactone Delta-isomerase
191	209697	210341	-	B1917_RS01065	BP0222	11	0.666667	I	Acyl CoA acetate 3-ketoacid CoA transferase beta subunit
192	210341	211027	-	B1917_RS01070	BP0221	11	0.666667	I	3-oxoadipate CoA-transferase
193	211157	212008	+	B1917_RS01075	BP0220	11	0.666667	K	Transcriptional regulator
194	212059	212784	-	B1917_RS01080	BP0219	11	0.666667	IQ	Dehydrogenases with different specificities (related to short-chain alcohol dehydrogenases)
195	212816	214165	-	B1917_RS01085	BP0218	11	0.666667	I	fatty acids transporter
196	214277	215209	-	B1917_RS01090	BP0217	11	0.666667	C	3-hydroxybutyryl-CoA dehydrogenase
197	215667	218462	-	B1917_RS01095	BP0216	11	0.666667	O	Subtilase family
198	219056	221998	-	B1917_RS01100	BP0215	11	0.666667	H	Forms oxaloacetate, a four-carbon dicarboxylic acid source for the tricarboxylic acid cycle
199	222070	222789	+	B1917_RS01105	BP0214	11	0.666667	F	Catalyzes the ATP-dependent conversion of 7-carboxy-7- deazaguanine (CDG) to 7-cyano-7-deazaguanine (preQ(0))
200	222828	223376	-	B1917_RS01110	BP0213	11	0.666667	M	Acetyltransferase
201	223531	224430	+	B1917_RS01115	BP0212	11	0.666667	V	Inactivates the type B streptogramin antibiotics by linearizing the lactone ring at the ester linkage, generating a free phenylglycine carboxylate and converting the threonyl moiety into 2-amino-butenoic acid
202	224455	225405	-	B1917_RS01120	IS481	11	0.666667	L	Transposase for IS481 element
203	225624	226319	+	B1917_RS01125	BP0209	11	0.666667	K	FCD domain
204	226336	227748	+	B1917_RS01130	BP0208	11	0.666667	C	FAD linked oxidase C-terminal domain-containing protein 5
205	227861	229291	+	B1917_RS01135	BP0207	11	0.666667	C	Aldehyde dehydrogenase family
206	229333	231246	-	B1917_RS01140	BP0206	11	0.666667	H	Catalyzes the synthesis of the hydroxymethylpyrimidine phosphate (HMP-P) moiety of thiamine from aminoimidazole ribotide (AIR) in a radical S-adenosyl-L-methionine (SAM)-dependent reaction
207	231565	232131	+	B1917_RS01145	BP0205	11	0.666667	U	Preprotein translocase subunit SecD
208	232222	233223	+	B1917_RS01150	BP0204	11	0.666667	L	HindIII restriction endonuclease
209	233338	234288	+	B1917_RS01155	IS481	11	0.666667		NA
210	234375	235325	+	B1917_RS01160	IS1002	11	0.666667	L	Transposase for IS481 element
211	235322	236272	-	B1917_RS01165	IS481	11	0.666667	L	Transposase for IS481 element
212	236371	237168	-	B1917_RS01170	BP0229	11	0.666667	IQ	KR domain
213	238118	238528	+	B1917_RS01180	BP0231	11	0.666667	S	Carboxymuconolactone decarboxylase family
214	239550	240293	-	B1917_RS01190	BP0233	11	0.666667	K	FCD domain
215	240337	241380	-	B1917_RS01195	BP0234	11	0.666667	G	COG1638 TRAP-type C4-dicarboxylate transport system, periplasmic component
216	245064	246020	+	B1917_RS01210	BP0237	11	0.333333	E	Tripartite tricarboxylate transporter family receptor
217	246039	246530	-	B1917_RS01215	BP0238	11	0.666667	H	7,8-dihydro-6-hydroxymethylpterin-pyrophosphokinase (HPPK)
218	246527	247882	-	B1917_RS01220	BP0239	11	0.666667	H	Adds poly(A) tail to the 3' end of many RNAs, which usually targets these RNAs for decay. Plays a significant role in the global control of gene expression, through influencing the rate of transcript degradation, and in the general RNA quality control
219	247883	248581	-	B1917_RS01225	BP0240	11	0.666667	E	haloacid dehalogenase-like hydrolase
220	248578	249279	-	B1917_RS01230	BP0241	11	0.666667	L	Belongs to the DnaA family
221	249532	250581	+	B1917_RS01235	BP0242	11	0.666667	F	catalyzes the formation of 1-(5-phosphoribosyl)-5-aminoimidazole from 2-(formamido)-N1-(5-phosphoribosyl)acetamidine and ATP in purine biosynthesis
222	250687	251628	-	B1917_RS01240	BP0243	11	0.666667	F	Catalyzes the transfer of a dimethylallyl group onto the adenine at position 37 in tRNAs that read codons beginning with uridine, leading to the formation of N6-(dimethylallyl)adenosine (i(6)A)
223	251625	253514	-	B1917_RS01245	BP0244	11	0.666667	L	This protein is involved in the repair of mismatches in DNA. It is required for dam-dependent methyl-directed DNA mismatch repair. May act as a molecular matchmaker , a protein that promotes the formation of a stable complex between two or more DNA-binding proteins in an ATP-dependent manner without itself being part of a final effector complex
224	253601	254239	+	B1917_RS01250	BP0245	11	0.666667	S	SNARE associated Golgi protein
225	254382	255626	-	B1917_RS01255	BP0246	11	0.666667	M	N-acetylmuramoyl-L-alanine amidase
226	255698	256234	-	B1917_RS01260	BP0247	11	0.666667	S	ATPase or kinase
227	256386	257777	+	B1917_RS01265	BP0248	11	0.666667	C	Involved in the TCA cycle. Catalyzes the stereospecific interconversion of fumarate to L-malate
228	257794	258774	-	B1917_RS01270	BP0249	11	0.666667	S	Membrane transport protein
229	258910	259893	+	B1917_RS01275	BP0250	11	0.666667	S	protein conserved in bacteria
230	259958	260857	-	B1917_RS01280	BP0251	11	0.666667	K	Transcriptional regulator
231	260964	262718	+	B1917_RS01285	BP0252	11	0.666667	M	cleaves the gammaglutamyl linkages of compounds such as glutathione and transfer the gammaglutamyl group to other amino acids and peptides
232	262726	263850	-	B1917_RS01290	BP0253	11	0.666667	C	carnitine dehydratase
233	263864	264844	-	B1917_RS01295	BP0254	11	0.666667	S	protein conserved in bacteria
234	264880	265557	-	B1917_RS01300	BP0255	11	0.666667	C	Acyl-CoA dehydrogenase, C-terminal domain
235	265575	266525	+	B1917_RS01305	IS481	11	0.666667		NA
236	266414	266911	+	B1917_RS01310	BP0257	11	0.666667	P	COG1629 Outer membrane receptor proteins, mostly Fe transport
237	267085	267630	+	B1917_RS01315	BP0258	11	0.666667	K	Belongs to the GbsR family
238	267714	269333	+	B1917_RS01320	BP0259	11	0.666667	C	oxidase, subunit
239	269349	270503	+	B1917_RS01325	BP0260	11	0.666667	C	cytochrome d ubiquinol oxidase, subunit
240	270517	270642	+	B1917_RS01330	BP0261	11	0.666667	S	oxidoreductase activity, acting on diphenols and related substances as donors
241	270639	272390	+	B1917_RS01335	BP0262	11	0.333333	CO	ABC-type transport system involved in cytochrome bd biosynthesis ATPase and permease components
242	272387	274066	+	B1917_RS01340	BP0263	11	0.333333	CO	ABC-type transport system involved in cytochrome bd biosynthesis, fused ATPase and permease components
243	274129	274677	+	B1917_RS01345	BP0264	11	0.333333	F	Catalyzes a salvage reaction resulting in the formation of AMP, that is energically less costly than de novo synthesis
244	275820	276098	+	B1917_RS01355	BP0266	11	0.333333	S	Domain of unknown function (DUF4148)
245	277142	278092	-	B1917_RS01365	IS481	NA	0		NA
246	278370	278531	+	B1917_RS01370	BP0270	NA	0	S	Domain of unknown function (DUF4224)
247	278539	278679	+	B1917_RS01375	NA	NA	0		NA
248	279045	279120	-	B1917_RS01380	NA	NA	0		NA
249	279198	279647	-	B1917_RS01385	BP0273	NA	0	S	Stringent starvation protein B
250	279657	280268	-	B1917_RS01390	BP0274	NA	0	O	Glutathione S-transferase
251	280427	281281	-	B1917_RS01395	BP0275	NA	0	P	Cytochrome C1
252	281301	282683	-	B1917_RS01400	BP0276	NA	0	C	Component of the ubiquinol-cytochrome c reductase complex (complex III or cytochrome b-c1 complex), which is a respiratory chain that generates an electrochemical potential coupled to ATP synthesis
253	282748	283389	-	B1917_RS01405	BP0277	NA	0	C	Component of the ubiquinol-cytochrome c reductase complex (complex III or cytochrome b-c1 complex), which is a respiratory chain that generates an electrochemical potential coupled to ATP synthesis
254	283529	283987	+	B1917_RS01410	BP0278	NA	0	M	Channel that opens in response to stretch forces in the membrane lipid bilayer. May participate in the regulation of osmotic pressure changes within the cell
255	284012	284788	-	B1917_RS01415	BP0279	NA	0	S	NIF3 (NGG1p interacting factor 3)
256	284842	285978	+	B1917_RS01420	BP0280	NA	0	O	Trypsin-like serine proteases typically periplasmic contain C-terminal PDZ domain
257	285975	286925	-	B1917_RS01425	IS481	NA	0	L	Transposase for IS481 element
258	287024	287650	-	B1917_RS01430	BP0282	NA	0	K	Transcriptional regulator
259	287673	288599	-	B1917_RS01435	BP0283	NA	0	EH	Dehydrogenase
260	288608	290194	-	B1917_RS01440	BP0284	NA	0	E	Extracellular solute-binding protein, family 5
261	290191	291195	-	B1917_RS01445	BP0285	NA	0	I	alpha/beta hydrolase fold
262	291395	292255	+	B1917_RS01450	BP0286	NA	0	K	AraC-like ligand binding domain
263	292287	293288	-	B1917_RS01455	BP0287	NA	0	E	Belongs to the alpha-IPM synthase homocitrate synthase family
264	293359	294168	+	B1917_RS01460	BP0288	NA	0	K	AraC family transcriptional regulator
265	294246	296105	+	B1917_RS01465	BP0289	21	1	H	Belongs to the IlvD Edd family
266	296234	297436	-	B1917_RS01470	BP0290	21	1	EGP	Major Facilitator Superfamily
267	297550	298431	+	B1917_RS01475	BP0291	21	1	K	Transcriptional regulator
268	299934	300494	-	B1917_RS01485	BP0294	21	1	F	deoxyribonucleotide catabolic process
269	300554	301504	-	B1917_RS01490	IS481	21	1		NA
270	301696	301956	-	B1917_RS01495	BP0296	21	1	S	P63C domain
271	302072	303022	+	B1917_RS01500	IS481	21	1	L	Transposase for IS481 element
272	303019	304017	-	B1917_RS01505	BP0298	21	1	-	-
273	304060	304563	-	B1917_RS01510	BP0299	21	1	K	Winged helix DNA-binding domain
274	304567	305457	-	B1917_RS01515	BP0300	21	1	I	Carboxylesterase family
275	305680	306843	+	B1917_RS01520	BP0301	21	1	E	Receptor family ligand binding region family protein 6
276	306940	307860	+	B1917_RS01525	BP0302	21	1	U	Belongs to the binding-protein-dependent transport system permease family
277	307864	308829	+	B1917_RS01530	BP0303	NA	0	U	Belongs to the binding-protein-dependent transport system permease family
278	308826	309620	+	B1917_RS01535	BP0304	22	1	E	branched-chain amino acid
279	309614	310318	+	B1917_RS01540	BP0305	22	1	E	ABC-type branched-chain amino acid transport systems ATPase component
280	313682	314545	+	B1917_RS01555	BP0309	22	1	I	Belongs to the enoyl-CoA hydratase isomerase family
281	314548	315717	+	B1917_RS01560	BP0310	22	1	I	acyl-CoA dehydrogenase
282	315758	317407	+	B1917_RS01565	BP0311	22	1	I	2-aminobenzoate-CoA ligase
283	317409	317843	+	B1917_RS01570	BP0312	22	1	S	thioesterase
284	317868	318269	+	B1917_RS01575	BP0313	22	1	J	Endoribonuclease L-PSP
285	318363	319988	-	B1917_RS01580	BP0314	22	1	L	polymerase, most proteins contain PALM domain, HD hydrolase domain and Zn-ribbon domain
286	320228	321511	-	B1917_RS01585	BP0315	22	1	H	Converts (S)-4-amino-5-oxopentanoate to 5-aminolevulinate during the porphyrin biosynthesis pathway
287	321528	322181	-	B1917_RS01590	BP0316	22	1	H	Condenses 4-methyl-5-(beta-hydroxyethyl)thiazole monophosphate (THZ-P) and 2-methyl-4-amino-5-hydroxymethyl pyrimidine pyrophosphate (HMP-PP) to form thiamine monophosphate (TMP)
288	322178	323026	-	B1917_RS01595	BP0317	22	1	H	Phosphomethylpyrimidine kinase
289	323143	323307	+	B1917_RS01600	BP0318	22	1	C	PFAM Rubredoxin-type Fe(Cys)4 protein
290	323323	324000	+	B1917_RS01605	BP0319	22	1	K	Belongs to the UPF0301 (AlgH) family
291	323993	324394	+	B1917_RS01610	BP0320	22	1	J	Could be a nuclease involved in processing of the 5'-end of pre-16S rRNA
292	324408	325361	+	B1917_RS01615	BP0321	22	1	F	Catalyzes the transfer of the carbamoyl moiety from carbamoyl phosphate to L- aspartate in pyrimidine biosynthesis
293	325358	326533	+	B1917_RS01620	BP0322	22	1	F	Catalyzes the reversible hydrolysis of the amide bond within dihydroorotate. This metabolic intermediate is required for the biosynthesis of pyrimidine nucleotides
294	326653	327393	+	B1917_RS01625	BP0323	22	1	I	Acyltransferase
295	327430	328263	-	B1917_RS01630	BP0324	22	1	T	Hydrolyzes diadenosine 5',5'''-P1,P4-tetraphosphate to yield ADP
296	328260	329528	-	B1917_RS01635	BP0325	22	1	S	Predicted permease YjgP/YjgQ family
297	329535	330263	-	B1917_RS01640	BP0326	22	1	M	Peptidoglycan polymerase that catalyzes glycan chain elongation from lipid-linked precursors
298	331332	331706	-	B1917_RS01650	BP0328	22	1	-	-
299	331703	333382	-	B1917_RS01655	BP0329	22	1	IQ	AMP-binding enzyme C-terminal domain
300	333392	334408	-	B1917_RS01660	BP0330	22	1	S	Tripartite tricarboxylate transporter family receptor
301	334421	334834	-	B1917_RS01665	BP0331	22	1	S	Rubredoxin-like zinc ribbon domain (DUF35_N)
302	334831	336027	-	B1917_RS01670	BP0332	22	1	I	Catalyzes the synthesis of acetoacetyl coenzyme A from two molecules of acetyl coenzyme A. It can also act as a thiolase, catalyzing the reverse reaction and generating two-carbon units from the four-carbon product of fatty acid oxidation
303	336114	336998	-	B1917_RS01675	BP0333	22	1	S	Beta-lactamase superfamily domain
304	337011	338006	-	B1917_RS01680	BP0334	22	1	E	Tripartite tricarboxylate transporter family receptor
305	338331	338813	+	B1917_RS01685	BP0335	22	1	K	Transcriptional regulator
306	338726	339697	+	B1917_RS01690	BP0336	22	1	M	Protein of unknown function (DUF3300)
307	339694	340524	+	B1917_RS01695	BP0337	22	1	N	Protein of unknown function (DUF2950)
308	340534	341676	-	B1917_RS01700	BP0338	22	1	T	diguanylate cyclase
309	341771	342358	-	B1917_RS01705	BP0339	22	1	H	Involved in the cellular defense against the biological effects of O6-methylguanine (O6-MeG) and O4-methylthymine (O4-MeT) in DNA. Repairs the methylated nucleobase in DNA by stoichiometrically transferring the methyl group to a cysteine residue in the enzyme. This is a suicide reaction the enzyme is irreversibly inactivated
310	342379	343029	-	B1917_RS01710	BP0340	22	1	L	Alkylated DNA repair protein
311	343041	343763	-	B1917_RS01715	BP0341	22	1	S	Oxygenase, catalysing oxidative methylation of damaged DNA
312	343908	344408	+	B1917_RS01720	BP0342	22	1	S	Protein of unknown function (DUF523)
313	344412	345200	-	B1917_RS01725	BP0343	22	1	HP	Part of the ABC transporter complex HmuTUV involved in hemin import. Responsible for energy coupling to the transport system
314	345215	346159	-	B1917_RS01730	BP0344	22	1	P	Belongs to the binding-protein-dependent transport system permease family. FecCD subfamily
315	346203	347072	-	B1917_RS01735	BP0345	22	1	P	Periplasmic binding protein
316	347069	348115	-	B1917_RS01740	BP0346	22	1	P	Haem utilisation ChuX/HutX
317	348151	350763	-	B1917_RS01745	BP0347	22	1	P	COG1629 Outer membrane receptor proteins, mostly Fe transport
318	350896	351813	-	B1917_RS01750	BP0348	22	1	PT	Fe2 -dicitrate sensor, membrane component
319	351849	352358	-	B1917_RS01755	BP0349	22	1	K	ECF sigma factor
320	352532	352723	-	B1917_RS01760	BP0350	22	1		NA
321	353037	353354	+	B1917_RS01765	BP0351	22	1	C	2Fe-2S iron-sulfur cluster binding domain-containing protein 1
322	353356	353655	+	B1917_RS01770	BP0352	22	1	C	Ferredoxin
323	353674	353979	+	B1917_RS01775	BP0353	22	1	C	2Fe-2S iron-sulfur cluster binding domain
324	353990	354922	+	B1917_RS01780	BP0354	22	1	E	Ornithine cyclodeaminase/mu-crystallin family
325	354919	355869	-	B1917_RS01785	IS481	22	1	L	Transposase for IS481 element
326	355981	356703	-	B1917_RS01790	BP0356	22	1	K	FCD domain
327	356802	357545	-	B1917_RS01795	BP0357	NA	0	S	membrane transporter protein
328	357776	359284	+	B1917_RS01800	BP0358	NA	0	S	membrane
329	359404	360135	+	B1917_RS01805	BP0359	NA	0	H	COG5424 Pyrroloquinoline quinone (Coenzyme PQQ) biosynthesis protein C
330	360180	361640	+	B1917_RS01810	BP0360	NA	0	C	belongs to the aldehyde dehydrogenase family
331	361665	362144	+	B1917_RS01815	BP0361	NA	0	S	protein, possibly involved in utilization of glycolate and propanediol
332	362163	363173	+	B1917_RS01820	BP0362	NA	0	C	COG0543 2-polyprenylphenol hydroxylase and related flavodoxin oxidoreductases
333	363388	364128	+	B1917_RS01825	BP0363	NA	0	ET	ABC-type amino acid transport signal transduction systems periplasmic component domain
334	364320	365345	+	B1917_RS01830	BP0364	NA	0	S	Lactonase, 7-bladed beta-propeller
335	365305	366255	-	B1917_RS01835	IS481	NA	0	L	Transposase for IS481 element
336	367304	367942	+	B1917_RS01845	BP0367	NA	0	S	membrane
337	367979	369373	-	B1917_RS01850	BP0368	NA	0	E	Belongs to the Glu Leu Phe Val dehydrogenases family
338	369745	370533	-	B1917_RS01855	BP0369	NA	0	L	Exodeoxyribonuclease III
339	370638	371345	+	B1917_RS01860	BP0370	NA	0	F	Catalyzes the transfer of a ribosyl phosphate group from 5-phosphoribose 1-diphosphate to orotate, leading to the formation of orotidine monophosphate (OMP)
340	371459	372913	-	B1917_RS01865	BP0371	NA	0	J	Allows the formation of correctly charged Asn-tRNA(Asn) or Gln-tRNA(Gln) through the transamidation of misacylated Asp- tRNA(Asn) or Glu-tRNA(Gln) in organisms which lack either or both of asparaginyl-tRNA or glutaminyl-tRNA synthetases. The reaction takes place in the presence of glutamine and ATP through an activated phospho-Asp-tRNA(Asn) or phospho-Glu-tRNA(Gln)
341	372916	374454	-	B1917_RS01870	BP0372	NA	0	J	Allows the formation of correctly charged Gln-tRNA(Gln) through the transamidation of misacylated Glu-tRNA(Gln) in organisms which lack glutaminyl-tRNA synthetase. The reaction takes place in the presence of glutamine and ATP through an activated gamma-phospho-Glu-tRNA(Gln)
342	374457	374765	-	B1917_RS01875	BP0373	NA	0	J	Allows the formation of correctly charged Asn-tRNA(Asn) or Gln-tRNA(Gln) through the transamidation of misacylated Asp- tRNA(Asn) or Glu-tRNA(Gln) in organisms which lack either or both of asparaginyl-tRNA or glutaminyl-tRNA synthetases. The reaction takes place in the presence of glutamine and ATP through an activated phospho-Asp-tRNA(Asn) or phospho-Glu-tRNA(Gln)
343	374996	376039	+	B1917_RS01880	BP0374	NA	0	D	Rod shape-determining protein
344	376128	377012	+	B1917_RS01885	BP0375	NA	0	M	Involved in formation and maintenance of cell shape
345	376999	377562	+	B1917_RS01890	BP0376	NA	0	M	shape-determining protein
346	377576	379528	+	B1917_RS01895	BP0377	NA	0	M	Catalyzes cross-linking of the peptidoglycan cell wall
347	379525	380661	+	B1917_RS01900	BP0378	NA	0	M	Peptidoglycan polymerase that is essential for cell wall elongation
348	380687	381742	-	B1917_RS01905	BP0379	NA	0	C	Belongs to the LDH2 MDH2 oxidoreductase family
349	381753	383246	-	B1917_RS01910	BP0380	NA	0	P	Transporter divalent anion Na symporter, DASS family protein
350	383459	384034	-	B1917_RS01915	BP0381	NA	0	K	Transcriptional regulator
351	384084	384830	-	B1917_RS01920	BP0382	NA	0	S	Haloacid dehalogenase-like hydrolase
352	384830	385732	-	B1917_RS01925	BP0383	NA	0	F	Belongs to the acetylglutamate kinase family. ArgB subfamily
353	385994	386782	+	B1917_RS01930	BP0385	NA	0	P	Methionine ABC transporter substrate-binding protein
354	386923	387414	-	B1917_RS01935	BP0386	NA	0	CO	Thioredoxin-like
355	387411	388154	-	B1917_RS01940	BP0387	NA	0	S	BON domain
356	388151	388753	-	B1917_RS01945	BP0388	NA	0	G	Catalyzes the isomerization of sedoheptulose 7-phosphate in D-glycero-D-manno-heptose 7-phosphate
357	389354	390292	+	B1917_RS01955	BP0390	NA	0	H	Catalyzes the 2'-O-methylation of the ribose of cytidine 1402 (C1402) in 16S rRNA
358	390289	390861	+	B1917_RS01960	BP0391	NA	0	L	Involved in the cellular defense against the biological effects of O6-methylguanine (O6-MeG) and O4-methylthymine (O4-MeT) in DNA. Repairs the methylated nucleobase in DNA by stoichiometrically transferring the methyl group to a cysteine residue in the enzyme. This is a suicide reaction the enzyme is irreversibly inactivated
359	390858	391808	-	B1917_RS01965	IS481	NA	0		NA
360	391945	392862	+	B1917_RS01970	BP3241	NA	0	-	-
361	392859	393107	+	B1917_RS01975	BP1713	NA	0		NA
362	393104	394309	+	B1917_RS01980	BP0416	NA	0	C	CoA-transferase family III
363	394382	395377	-	B1917_RS01985	BP3012	NA	0	S	Tripartite tricarboxylate transporter family receptor
364	395400	396620	-	B1917_RS01990	BP3318	NA	0	C	CoA-transferase family III
365	396617	397261	-	B1917_RS01995	BP0818	NA	0	S	Cysteine dioxygenase type I
366	398992	399801	-	B1917_RS02010	BP0149	NA	0	K	helix_turn_helix isocitrate lyase regulation
367	400019	401059	+	B1917_RS02015	BP2474	NA	0	C	Belongs to the class-II pyridine nucleotide-disulfide oxidoreductase family
368	401158	402141	+	B1917_RS02020	IS481	NA	0	L	Transposase for IS481 element
369	402818	403588	-	B1917_RS02030	BP0534	NA	0	I	Enoyl-CoA hydratase
370	403585	404826	-	B1917_RS02035	BP0253	NA	0	C	carnitine dehydratase
371	404931	406637	-	B1917_RS02040	BP0773	NA	0	EH	Thiamine pyrophosphate enzyme, central domain
372	406634	407530	-	B1917_RS02045	BP0643	NA	0	K	LysR substrate binding domain
373	407571	409160	-	B1917_RS02050	BP0818	NA	0	P	Rhodanese Homology Domain
374	409210	410202	-	B1917_RS02055	BP2873	NA	0	S	protein conserved in bacteria
375	410271	410870	-	B1917_RS02060	BP0818	NA	0	S	Cysteine dioxygenase type I
376	411331	412308	-	B1917_RS02065	BP3106	NA	0	S	Protein conserved in bacteria
377	412387	413337	-	B1917_RS02070	IS481	NA	0	L	Transposase for IS481 element
378	413426	414340	+	B1917_RS02075	BP0393	NA	0	EG	EamA-like transporter family
379	414337	414996	+	B1917_RS02080	BP0394	NA	0	E	LysE type translocator
380	415086	416009	+	B1917_RS02085	BP0395	NA	0	S	Hydrolases of the alpha beta superfamily
381	416015	416470	-	B1917_RS02090	BP0396	NA	0	S	Chlorhexidine efflux transporter
382	416467	417570	-	B1917_RS02095	BP0397	NA	0	G	YdjC-like protein
383	417758	419377	-	B1917_RS02100	BP0398	NA	0	M	COG1807 4-amino-4-deoxy-L-arabinose transferase and related glycosyltransferases of PMT family
384	419374	420432	-	B1917_RS02105	BP0399	NA	0	M	Glycosyltransferases involved in cell wall biogenesis
385	420562	421056	+	B1917_RS02110	BP0400	NA	0	K	Acetyltransferase
386	421149	422126	+	B1917_RS02115	IS481	NA	0	L	Transposase for IS481 element
387	422322	423527	+	B1917_RS02120	BP0402	NA	0	P	Catalyzes the sodium-dependent transport of glutamate
388	423524	425035	+	B1917_RS02125	BP0403	NA	0	S	TRAP transporter solute receptor, TAXI family
389	425051	426364	-	B1917_RS02130	BP0404	NA	0	I	fatty acids transporter
390	426555	426734	-	B1917_RS02135	BP0405	NA	0	-	-
391	427010	427084	-	B1917_RS02140	NA	NA	0		NA
392	427144	427878	-	B1917_RS02145	BP0406	NA	0	L	DNA polymerase III is a complex, multichain enzyme responsible for most of the replicative synthesis in bacteria. The epsilon subunit contain the editing function and is a proofreading 3'-5' exonuclease
393	430323	431273	+	B1917_RS02155	IS481	NA	0	L	Transposase for IS481 element
394	431270	431677	-	B1917_RS02160	BP0647	NA	0	S	Protein of unknown function DUF126
395	431674	432342	-	B1917_RS02165	BP0648	13	0.5	S	Protein of unknown function (DUF521)
396	432961	433932	-	B1917_RS02170	BP0649	13	0.5	S	Tripartite tricarboxylate transporter family receptor
397	434039	435001	+	B1917_RS02175	BP0650	13	0.5	K	LysR substrate binding domain
398	435120	436841	+	B1917_RS02180	BP0651	13	0.5	C	Catalyzes the oxidation of D-lactate to pyruvate
399	436885	438015	-	B1917_RS02185	BP0652	13	0.5	C	Acyl-CoA dehydrogenase, N-terminal domain
400	438029	439219	-	B1917_RS02190	BP0653	13	0.5	C	Acyl-CoA dehydrogenase, middle domain
401	439400	440419	-	B1917_RS02195	BP0654	13	0.5	E	Tripartite tricarboxylate transporter family receptor
402	440552	441724	-	B1917_RS02200	BP0655	13	0.5	E	Belongs to the peptidase M20A family. ArgE subfamily
403	441717	442391	-	B1917_RS02205	BP0656	13	0.5	S	Family of unknown function (DUF1028)
404	442402	442830	-	B1917_RS02210	BP0657	13	0.5	J	Endoribonuclease L-PSP
405	442861	444135	-	B1917_RS02215	BP0658	13	0.5	P	Flavin-binding monooxygenase-like
406	444500	445483	+	B1917_RS02220	BP0659	13	0.5	C	alcohol dehydrogenase
407	445567	446511	-	B1917_RS02225	BP0660	13	0.5	K	LysR substrate binding domain
408	446659	448800	-	B1917_RS02230	BP0661	13	0.5	C	CoA-binding domain protein
409	448800	449579	-	B1917_RS02235	BP0662	13	0.5	I	Enoyl-CoA hydratase/isomerase
410	449978	450871	+	B1917_RS02240	BP0663	13	0.5	P	Nitrate sulfonate taurine bicarbonate
411	450935	451954	+	B1917_RS02245	BP0664	13	0.5	S	Protein conserved in bacteria
412	452011	452991	+	B1917_RS02250	BP0665	13	0.5	M	Epimerase dehydratase
413	453189	455021	-	B1917_RS02255	BP0666	13	0.5	M	Catalyzes the first step in hexosamine metabolism, converting fructose-6P into glucosamine-6P using glutamine as a nitrogen source
414	455171	455659	+	B1917_RS02260	BP0667	13	0.5	K	Transcriptional regulator
415	455681	456898	-	B1917_RS02265	BP0668	13	0.5	I	Thiolase, C-terminal domain
416	456895	459012	-	B1917_RS02270	BP0669	13	0.5	I	Belongs to the enoyl-CoA hydratase isomerase family
417	459270	461072	+	B1917_RS02275	BP0670	13	0.5	C	Acyl-CoA dehydrogenase, middle domain
418	461154	462140	+	B1917_RS02280	BP0671	13	0.5	S	protein conserved in bacteria
419	462192	464381	+	B1917_RS02285	BP0672	13	0.5	C	CoA binding domain
420	464378	465175	+	B1917_RS02290	BP0673	13	0.5	C	citrate synthase
421	465172	466008	+	B1917_RS02295	BP0674	13	0.5	K	IclR helix-turn-helix domain
422	466028	468403	+	B1917_RS02300	BP0675	13	0.5	C	Belongs to the prokaryotic molybdopterin-containing oxidoreductase family
423	468502	469452	+	B1917_RS02305	IS481	13	0.5		NA
424	469551	470501	+	B1917_RS02310	IS481	13	0.5	L	Transposase for IS481 element
425	470894	470969	-	B1917_RS02315	NA	13	0.5		NA
426	471224	472498	+	B1917_RS02320	BP0677	13	0.5	H	Catalyzes the NADPH-dependent reduction of glutamyl- tRNA(Glu) to glutamate 1-semialdehyde (GSA)
427	472585	473667	+	B1917_RS02325	BP0678	13	0.5	J	Peptide chain release factor 1 directs the termination of translation in response to the peptide chain termination codons UAG and UAA
428	473678	474490	+	B1917_RS02330	BP0679	13	0.5	J	Methylates the class 1 translation termination release factors RF1 PrfA and RF2 PrfB on the glutamine residue of the universally conserved GGQ motif
429	474527	474853	+	B1917_RS02335	BP0680	13	0.5	C	Belongs to the glutaredoxin family. Monothiol subfamily
430	474858	475418	+	B1917_RS02340	BP0681	13	0.5	H	Flavin prenyltransferase that catalyzes the synthesis of the prenylated FMN cofactor (prenyl-FMN) for 4-hydroxy-3- polyprenylbenzoic acid decarboxylase UbiD. The prenyltransferase is metal-independent and links a dimethylallyl moiety from dimethylallyl monophosphate (DMAP) to the flavin N5 and C6 atoms of FMN
431	475659	476651	+	B1917_RS02345	BP0682	13	0.5	S	Tripartite tricarboxylate transporter family receptor
432	476670	477665	+	B1917_RS02350	BP0683	13	0.5	P	4,5-dihydroxyphthalate decarboxylase
433	479050	481431	+	B1917_RS02365	BP0685	13	0.5	C	Aldehyde oxidase and xanthine dehydrogenase, a/b hammerhead domain
434	481418	481837	+	B1917_RS02370	BP0686	13	0.5	S	Carbon monoxide dehydrogenase subunit G (CoxG)
435	481964	482194	+	B1917_RS02375	BP0686	13	0.5	S	Carbon monoxide dehydrogenase subunit G (CoxG)
436	482299	483249	-	B1917_RS02380	IS481	13	0.5		NA
437	483348	484298	-	B1917_RS02385	BP0689	13	0.5	M	Lytic transglycosylase with a strong preference for naked glycan strands that lack stem peptides
438	484295	485167	-	B1917_RS02390	BP0690	13	0.5	S	Displays ATPase and GTPase activities
439	486098	487384	+	B1917_RS02400	BP0692	13	0.5	C	COG2010 Cytochrome c, mono- and diheme variants
440	487438	488364	-	B1917_RS02405	BP0693	13	0.5	F	Catalyzes the ATP- as well as the pyrophosphate- dependent phosphorylation of a specific serine residue in HPr, a phosphocarrier protein of the phosphoenolpyruvate-dependent sugar phosphotransferase system (PTS). HprK P also catalyzes the pyrophosphate-producing, inorganic phosphate-dependent dephosphorylation (phosphorolysis) of seryl-phosphorylated HPr (P- Ser-HPr)
441	488383	488847	-	B1917_RS02410	BP0694	13	0.5	G	Phosphotransferase system mannitol fructose-specific IIA domain (Ntr-type)
442	489115	489336	-	B1917_RS02415	BP0696	13	0.5	J	seems to be involved in modulation of the sigma(54) (RpoN) activity for quorum sensing
443	489690	490481	-	B1917_RS02420	BP0697	13	0.5	S	ABC transporter
444	490513	491133	-	B1917_RS02425	BP0698	13	0.5	S	Involved in the assembly of lipopolysaccharide (LPS). Required for the translocation of LPS from the inner membrane to the outer membrane
445	491130	491759	-	B1917_RS02430	BP0699	13	1	S	Lipopolysaccharide-assembly, LptC-related
446	491772	492380	-	B1917_RS02435	BP0700	13	1	S	haloacid dehalogenase-like hydrolase
447	492377	493366	-	B1917_RS02440	BP0701	13	1	M	Belongs to the SIS family. GutQ KpsF subfamily
448	493472	494686	+	B1917_RS02445	BP0702	13	1	F	Involved in the de novo purine biosynthesis. Catalyzes the transfer of formate to 5-phospho-ribosyl-glycinamide (GAR), producing 5-phospho-ribosyl-N-formylglycinamide (FGAR). Formate is provided by PurU via hydrolysis of 10-formyl-tetrahydrofolate
449	497630	498895	+	B1917_RS02455	BP3837	13	1		NA
450	499022	500308	+	B1917_RS02460	BP0706	13	1	P	Putative Na+/H+ antiporter
451	500474	500782	+	B1917_RS02465	BP0707	13	1	S	Putative regulatory protein
452	500783	501448	+	B1917_RS02470	BP0708	13	1	S	Protein of unknown function (DUF502)
453	501489	503279	+	B1917_RS02475	BP0709	13	1	J	Aspartyl-tRNA synthetase with relaxed tRNA specificity since it is able to aspartylate not only its cognate tRNA(Asp) but also tRNA(Asn). Reaction proceeds in two steps L-aspartate is first activated by ATP to form Asp-AMP and then transferred to the acceptor end of tRNA(Asp Asn)
454	503392	504252	+	B1917_RS02480	BP0710	13	1	L	endonuclease exonuclease phosphatase family protein
455	504249	505454	+	B1917_RS02485	BP0711	13	1	I	Catalyzes the phosphatidyl group transfer from one phosphatidylglycerol molecule to another to form cardiolipin (CL) (diphosphatidylglycerol) and glycerol
456	505451	506335	-	B1917_RS02490	BP0712	13	1	EG	Permeases of the drug metabolite transporter (DMT) superfamily
457	507852	508286	-	B1917_RS02500	BP0715	13	1	S	carbon monoxide dehydrogenase
458	508249	509247	-	B1917_RS02505	IS481	13	1	L	Transposase for IS481 element
459	509359	510504	+	B1917_RS02510	BP3322	13	1	E	Receptor family ligand binding region
460	510579	511907	+	B1917_RS02515	BP3321	13	1	J	Asp-tRNAAsn Glu-tRNAGln amidotransferase A subunit and related amidases
461	511941	512531	-	B1917_RS02520	BP3320	13	1	C	Cysteine dioxygenase type I
462	512821	513615	+	B1917_RS02525	BP3319	13	1	K	Transcriptional regulator
463	514785	515519	+	B1917_RS02540	BP3317	13	1	I	enoyl-CoA hydratase
464	515526	516353	-	B1917_RS02545	BP3316	13	1	P	Copper resistance
465	516400	518175	-	B1917_RS02550	BP3315	13	1	Q	Multicopper oxidase
466	518218	518715	-	B1917_RS02555	BP3314	13	1	P	Copper binding proteins, plastocyanin/azurin family
467	519012	519962	-	B1917_RS02560	IS481	13	1		NA
468	520061	521011	-	B1917_RS02565	IS1002	13	1	L	Transposase for IS481 element
469	521115	521189	-	B1917_RS02570	NA	13	0.5		NA
470	521352	522302	-	B1917_RS02575	IS481	13	0.5	L	Transposase for IS481 element
471	524626	525774	-	B1917_RS02590	BP3308	13	0.5	C	Acyl-CoA dehydrogenase, C-terminal domain
472	525819	526481	-	B1917_RS02595	BP3307	13	0.5	K	Bacterial regulatory proteins, tetR family
473	526595	527587	+	B1917_RS02600	BP3306	13	0.5	S	2-nitropropane dioxygenase
474	527584	528321	+	B1917_RS02605	BP3305	13	0.5	I	enoyl-CoA hydratase
475	528401	529222	-	B1917_RS02610	BP3304	13	0.5	I	Belongs to the enoyl-CoA hydratase isomerase family
476	529311	530174	+	B1917_RS02615	BP3303	13	0.5	H	Catalyzes the dehydration of the S-form of NAD(P)HX at the expense of ADP, which is converted to AMP. Together with NAD(P)HX epimerase, which catalyzes the epimerization of the S- and R-forms, the enzyme allows the repair of both epimers of NAD(P)HX, a damaged form of NAD(P)H that is a result of enzymatic or heat-dependent hydration
477	530301	530537	+	B1917_RS02620	BP3302	13	0.5	-	-
478	532512	533546	+	B1917_RS02630	BP3300	13	0.5	E	Succinylglutamate desuccinylase aspartoacylase family protein
479	533605	534582	+	B1917_RS02635	BP3299	13	0.5	P	ABC-type dipeptide oligopeptide nickel transport systems, permease components
480	534590	535510	+	B1917_RS02640	BP3298	13	0.5	P	ABC-type dipeptide oligopeptide nickel transport systems, permease components
481	537210	538115	+	B1917_RS02655	BP3296	13	0.5	Q	depolymerase
482	538159	539292	+	B1917_RS02660	BP3295	13	0.5	E	Acetylornithine deacetylase Succinyl-diaminopimelate desuccinylase and related deacylases
483	539421	540371	-	B1917_RS02665	IS481	13	0.5	L	Transposase for IS481 element
484	540470	542539	-	B1917_RS02670	BP3293	13	0.5	L	it can initiate unwinding at a nick in the DNA. It binds to the single-stranded DNA and acts in a progressive fashion along the DNA in the 3' to 5' direction
485	542582	544684	-	B1917_RS02675	BP3292	13	0.5	L	Involved in the restart of stalled replication forks. Recognizes and binds the arrested nascent DNA chain at stalled replication forks. It can open the DNA duplex, via its helicase activity, and promote assembly of the primosome and loading of the major replicative helicase DnaB onto DNA
486	544991	546067	-	B1917_RS02680	BP3291	13	0.5	H	Catalyzes the decarboxylation of four acetate groups of uroporphyrinogen-III to yield coproporphyrinogen-III
487	546143	547027	-	B1917_RS02685	BP3290	13	0.5	T	response regulator
488	547210	547632	-	B1917_RS02690	BP3289	13	0.5	C	Produces ATP from ADP in the presence of a proton gradient across the membrane
489	547642	549042	-	B1917_RS02695	BP3288	13	0.5	C	Produces ATP from ADP in the presence of a proton gradient across the membrane. The catalytic sites are hosted primarily by the beta subunits
490	549085	549990	-	B1917_RS02700	BP3287	13	0.5	C	Produces ATP from ADP in the presence of a proton gradient across the membrane. The gamma chain is believed to be important in regulating ATPase activity and the flow of protons through the CF(0) complex
491	550089	551630	-	B1917_RS02705	BP3286	13	0.5	C	Produces ATP from ADP in the presence of a proton gradient across the membrane. The alpha chain is a regulatory subunit
492	551665	552204	-	B1917_RS02710	BP3285	13	0.5	C	F(1)F(0) ATP synthase produces ATP from ADP in the presence of a proton or sodium gradient. F-type ATPases consist of two structural domains, F(1) containing the extramembraneous catalytic core and F(0) containing the membrane proton channel, linked together by a central stalk and a peripheral stalk. During catalysis, ATP synthesis in the catalytic domain of F(1) is coupled via a rotary mechanism…
493	552217	552687	-	B1917_RS02715	BP3284	13	0.5	C	Component of the F(0) channel, it forms part of the peripheral stalk, linking F(1) to F(0)
494	552825	553067	-	B1917_RS02720	BP3283	NA	0	C	F(1)F(0) ATP synthase produces ATP from ADP in the presence of a proton or sodium gradient. F-type ATPases consist of two structural domains, F(1) containing the extramembraneous catalytic core and F(0) containing the membrane proton channel, linked together by a central stalk and a peripheral stalk. During catalysis, ATP synthesis in the catalytic domain of F(1) is coupled via a rotary mechanism…
495	553184	554065	-	B1917_RS02725	BP3282	NA	0	C	it plays a direct role in the translocation of protons across the membrane
496	554138	554458	-	B1917_RS02730	BP3281	NA	0	C	ATP synthase I chain
497	554730	555221	-	B1917_RS02735	BP3280	NA	0	S	Protein of unknown function (DUF1254)
498	555310	556260	+	B1917_RS02740	IS481	NA	0	L	Transposase for IS481 element
499	557584	558360	-	B1917_RS02750	BP3277	NA	0	I	Belongs to the enoyl-CoA hydratase isomerase family
500	558395	560167	+	B1917_RS02755	BP3276	NA	0	S	Peptidase, M61
501	560169	561071	-	B1917_RS02760	BP3275	NA	0	C	Pyridine nucleotide-disulphide oxidoreductase
502	561196	561555	+	B1917_RS02765	BP3274	NA	0	H	Catalyzes the conversion of 7,8-dihydroneopterin to 6- hydroxymethyl-7,8-dihydropterin
503	561587	562549	+	B1917_RS02770	BP3273	NA	0	J	Catalyzes the ATP-dependent 2-thiolation of cytidine in position 32 of tRNA, to form 2-thiocytidine (s(2)C32). The sulfur atoms are provided by the cysteine cysteine desulfurase (IscS) system
504	562648	563598	+	B1917_RS02775	IS481	NA	0		NA
505	563611	564546	-	B1917_RS02780	BP3271	NA	0	CH	Belongs to the D-isomer specific 2-hydroxyacid dehydrogenase family
506	564606	565445	-	B1917_RS02785	BP3270	NA	0	O	Required for disulfide bond formation in some periplasmic proteins. Acts by transferring its disulfide bond to other proteins and is reduced in the process
507	565442	566611	-	B1917_RS02790	BP3269	NA	0	CH	Ubiquinone biosynthesis
508	566608	567897	-	B1917_RS02795	BP3268	NA	0	M	MltA specific insert domain
509	567940	568314	-	B1917_RS02800	BP3267	NA	0	P	protein affecting Mg2 Co2 transport
510	568420	569157	+	B1917_RS02805	BP3266	NA	0	G	Belongs to the ribulose-phosphate 3-epimerase family
511	569165	569869	+	B1917_RS02810	BP3265	NA	0	G	Phosphoglycolate phosphatase
512	570133	571653	+	B1917_RS02815	BP3264	NA	0	E	Part of a heterotetrameric complex that catalyzes the two-step biosynthesis of anthranilate, an intermediate in the biosynthesis of L-tryptophan. In the first step, the glutamine- binding beta subunit (TrpG) of anthranilate synthase (AS) provides the glutamine amidotransferase activity which generates ammonia as a substrate that, along with chorismate, is used in the second step, catalyzed by the…
513	571709	572272	+	B1917_RS02820	BP3263	NA	0	EH	with TrpE catalyzes the formation of anthranilate and glutamate from chorismate and glutamine
514	572291	573322	+	B1917_RS02825	BP3262	NA	0	F	Catalyzes the transfer of the phosphoribosyl group of 5- phosphorylribose-1-pyrophosphate (PRPP) to anthranilate to yield N-(5'-phosphoribosyl)-anthranilate (PRA)
515	573319	574107	+	B1917_RS02830	BP3261	NA	0	E	Belongs to the TrpC family
516	574283	575272	-	B1917_RS02835	IS481	NA	0	L	Transposase for IS481 element
517	577029	577979	+	B1917_RS02850	IS481	NA	0		NA
518	579202	580104	+	B1917_RS02860	BP3255	NA	0	K	Transcriptional regulator
519	580106	580960	-	B1917_RS02865	BP3254	NA	0	F	Catalyzes the hydrolysis of 10-formyltetrahydrofolate (formyl-FH4) to formate and tetrahydrofolate (FH4)
520	581007	582116	-	B1917_RS02870	BP3253	NA	0	S	Oxidoreductase
521	582127	582645	-	B1917_RS02875	BP3252	NA	0	S	Conserved protein domain typically associated with flavoprotein oxygenases, DIM6 NTAB family
522	582675	583307	-	B1917_RS02880	BP3251	NA	0	H	Catalyzes the oxidation of either pyridoxine 5'- phosphate (PNP) or pyridoxamine 5'-phosphate (PMP) into pyridoxal 5'-phosphate (PLP)
523	583379	584038	-	B1917_RS02885	BP3250	NA	0	P	Catalyzes the cleavage of glutathione into 5-oxo-L- proline and a Cys-Gly dipeptide. Acts specifically on glutathione, but not on other gamma-glutamyl peptides
524	584035	585255	-	B1917_RS02890	BP3249	NA	0	S	Permeases of the major facilitator superfamily
525	585524	586396	+	B1917_RS02895	BP3248	NA	0	H	Dinucleotide-utilizing enzymes involved in molybdopterin and thiamine biosynthesis family 1
526	586552	587289	-	B1917_RS02900	BP3247	NA	0	K	transcriptional
527	587292	588887	-	B1917_RS02905	BP3246	NA	0	IQ	Acyl-CoA synthetases (AMP-forming) AMP-acid ligases II
528	589019	590008	+	B1917_RS02910	BP3245	NA	0	S	protein conserved in bacteria
529	590005	590715	+	B1917_RS02915	BP3244	NA	0	IQ	Dehydrogenases with different specificities (related to short-chain alcohol dehydrogenases)
530	590811	591827	-	B1917_RS02920	IS1663	NA	0	L	Transposase
531	592099	592725	-	B1917_RS02925	BP3242	NA	0	EH	Branched-chain amino acid aminotransferase 4-amino-4-deoxychorismate lyase
532	592781	593908	-	B1917_RS02930	BP3241	NA	0	EH	Anthranilate para-aminobenzoate synthases component I
533	593914	599631	-	B1917_RS02935	BP3240	NA	0	L	The UvrABC repair system catalyzes the recognition and processing of DNA lesions. UvrA is an ATPase and a DNA-binding protein. A damage recognition complex composed of 2 UvrA and 2 UvrB subunits scans DNA for abnormalities. When the presence of a lesion has been verified by UvrB, the UvrA molecules dissociate
534	599915	600130	+	B1917_RS02940	NA	NA	0		NA
535	600199	601143	-	B1917_RS02945	BP3239	NA	0	K	Transcriptional regulator
536	601332	602267	+	B1917_RS02950	BP3238	NA	0	M	Glycosyltransferase like family 2
537	602385	603956	+	B1917_RS02955	BP3237	NA	0	E	Extracellular solute-binding protein, family 5 middle family protein
538	604036	605244	+	B1917_RS02960	BP3236	NA	0	P	ABC-type dipeptide oligopeptide nickel transport systems, permease components
539	605742	606659	+	B1917_RS02965	BP3234	NA	0	EG	Permeases of the drug metabolite transporter (DMT) superfamily
540	609020	609241	+	B1917_RS02980	BP3231	NA	0	M	Glycine zipper 2TM domain
541	609572	610588	+	B1917_RS02985	IS1663	NA	0	L	Transposase
542	610673	610924	-	B1917_RS02990	BP3229	NA	0	D	Prevents the cell division inhibition by proteins MinC and MinD at internal division sites while permitting inhibition at polar sites. This ensures cell division at the proper site by restricting the formation of a division septum at the midpoint of the long axis of the cell
543	610928	611743	-	B1917_RS02995	BP3228	NA	0	D	Belongs to the ParA family
544	611856	612734	-	B1917_RS03000	BP3227	NA	0	D	Cell division inhibitor that blocks the formation of polar Z ring septums. Rapidly oscillates between the poles of the cell to destabilize FtsZ filaments that have formed before they mature into polar Z rings. Prevents FtsZ polymerization
545	612846	614609	-	B1917_RS03005	BP3226	NA	0	J	glutaminyl-tRNA synthetase
546	614725	616065	+	B1917_RS03010	BP3225	NA	0	C	Cytochrome bd-type quinol oxidase subunit 1
547	617135	618559	-	B1917_RS03020	BP3223	NA	0	T	HAMP domain
548	618559	619260	-	B1917_RS03025	BP3222	NA	0	K	Response regulators consisting of a CheY-like receiver domain and a winged-helix DNA-binding domain
549	620765	621715	+	B1917_RS03035	IS481	NA	0	L	Transposase for IS481 element
550	621784	622782	+	B1917_RS03040	BP3219	NA	0	S	Tripartite tricarboxylate transporter family receptor
551	622787	623467	-	B1917_RS03045	BP3218	NA	0	S	Protein of unknown function (DUF533)
552	623605	623997	+	B1917_RS03050	BP3217	NA	0	O	OsmC-like protein
553	624105	625121	-	B1917_RS03055	IS1663	NA	0	L	Transposase
554	625361	626146	-	B1917_RS03060	BP3215	NA	0	I	Enoyl- acyl-carrier-protein reductase NADH
555	626241	627650	-	B1917_RS03065	BP3214	NA	0	M	Soluble lytic murein transglycosylase and related regulatory proteins (some contain LysM invasin domains)
556	627661	628461	-	B1917_RS03070	BP3213	NA	0	S	Thiolesterase that catalyzes the hydrolysis of S-D- lactoyl-glutathione to form glutathione and D-lactic acid
557	628482	629252	+	B1917_RS03075	BP3212	NA	0	Q	Methyltransferase domain
558	629295	629762	+	B1917_RS03080	BP3211	NA	0	L	Endonuclease that specifically degrades the RNA of RNA- DNA hybrids
559	629759	630709	-	B1917_RS03085	IS481	NA	0		NA
560	632658	633536	-	B1917_RS03100	BP3207	NA	0	I	Fatty acid desaturase
561	637795	638745	+	B1917_RS03115	IS481	NA	0	L	Transposase for IS481 element
562	638742	639830	-	B1917_RS03120	BP3202	NA	0	GM	NAD(P)H-binding
563	639866	640729	-	B1917_RS03125	BP3201	NA	0	I	dehydratase
564	641869	642258	-	B1917_RS03135	BP3199	NA	0	I	DUF35 OB-fold domain, acyl-CoA-associated
565	642262	643044	-	B1917_RS03140	BP3198	NA	0	I	Catalyzes the reversible hydration of unsaturated fatty acyl-CoA to beta-hydroxyacyl-CoA
566	643078	643830	-	B1917_RS03145	BP3197	NA	0	IQ	Belongs to the short-chain dehydrogenases reductases (SDR) family
567	644139	645278	+	B1917_RS03150	BP3196	NA	0	E	Receptor family ligand binding region
568	645275	646066	+	B1917_RS03155	BP3195	NA	0	E	Branched-chain amino acid ATP-binding cassette transporter
569	646063	646812	+	B1917_RS03160	BP3194	NA	0	E	Branched-chain amino acid transport
570	646809	647681	+	B1917_RS03165	BP3193	NA	0	E	Branched-chain amino acid transport system / permease component
571	647681	648682	+	B1917_RS03170	BP3192	NA	0	E	Branched-chain amino acid transport system / permease component
572	648679	649842	+	B1917_RS03175	BP3191	NA	0	C	Acyl-CoA dehydrogenase, C-terminal domain
573	649868	650551	+	B1917_RS03180	BP3190	NA	0	K	to Deinococcus radiodurans transcriptional regulator, tetr family dr2376 SWALL Q9RRV9 (EMBL AE002068) (197 aa) fasta scores E()
574	650505	651839	+	B1917_RS03185	BP3189	NA	0	H	Catalyzes the activation of phenylacetic acid (PA) to phenylacetyl-CoA (PA-CoA)
575	651832	652926	+	B1917_RS03190	BP3188	NA	0	C	PFAM L-carnitine dehydratase bile acid-inducible protein F
576	653693	654643	+	B1917_RS03200	IS481	NA	0		NA
577	656584	657843	+	B1917_RS03210	BP3182	NA	0	S	Belongs to the UPF0229 family
578	657840	659378	+	B1917_RS03215	BP3181	NA	0	S	SpoVR family
579	659375	660571	-	B1917_RS03220	BP3180	NA	0	EGP	major facilitator superfamily
580	660568	661959	-	B1917_RS03225	BP3179	NA	0	S	MmgE/PrpD family
581	661956	662972	-	B1917_RS03230	BP3178	NA	0	S	Tripartite tricarboxylate transporter family receptor
582	663041	664276	-	B1917_RS03235	BP3177	NA	0	E	Methylaspartate ammonia-lyase N-terminus
583	664377	665171	+	B1917_RS03240	BP3176	NA	0	K	UTRA domain
584	665278	665368	+	B1917_RS03245	NA	NA	0		NA
585	665541	665948	+	B1917_RS03250	BP3175	NA	0	S	Glutathione-dependent formaldehyde-activating enzyme
586	666366	666638	-	B1917_RS03260	BP3173	NA	0	K	helix_turn_helix, mercury resistance
587	667220	668074	+	B1917_RS03265	BP3172	NA	0	J	Required for maturation of urease via the functional incorporation of the urease nickel metallocenter
588	668175	668477	+	B1917_RS03270	BP3171	NA	0	E	UreA, with UreB and UreC catalyzes the hydrolysis of urea into ammonia and carbon dioxide
589	668504	669139	+	B1917_RS03275	BP3170	NA	0	O	HupE / UreJ protein
590	669156	669464	+	B1917_RS03280	BP3169	NA	0	E	in Brucella suis the urease encoded by this operon (one of two urease-encoding operons found in its genome) is involved with urease activity, optimum growth, resistance to low-pH killing in-vitro and persistence in-vivo, while the other operon does not seem to be active
591	669461	671176	+	B1917_RS03285	BP3168	NA	0	E	in Helicobacter pylori the ammonia released plays a key role in bacterial survival by neutralizing acids when colonizing the gastric mucosa
592	671179	671796	+	B1917_RS03290	BP3167A	NA	0	O	Involved in urease metallocenter assembly. Binds nickel. Probably functions as a nickel donor during metallocenter assembly
593	671897	672481	+	B1917_RS03295	BP3167	NA	0	O	Required for maturation of urease via the functional incorporation of the urease nickel metallocenter
594	672506	673150	+	B1917_RS03300	BP3166	NA	0	KO	Facilitates the functional incorporation of the urease nickel metallocenter. This process requires GTP hydrolysis, probably effectuated by UreG
595	673555	674505	-	B1917_RS03305	IS481	NA	0	L	Transposase for IS481 element
596	674604	676079	-	B1917_RS03310	BP3163	NA	0	E	Involved in peptidolytic degradation of cyclic heptapeptide hepatotoxin microcystin (MC)
597	677667	678554	-	B1917_RS03320	BP3161	NA	0	P	ABC-type dipeptide oligopeptide nickel transport systems, permease components
598	678557	679498	-	B1917_RS03325	BP3160	NA	0	P	ABC-type dipeptide oligopeptide nickel transport systems, permease components
599	679544	681109	-	B1917_RS03330	BP3159	NA	0	E	extracellular solute-binding protein
600	682887	684170	-	B1917_RS03340	BP3157	NA	0	H	Belongs to the class-III pyridoxal-phosphate-dependent aminotransferase family
601	684395	685852	+	B1917_RS03345	BP3156	NA	0	K	Transcriptional regulators containing a DNA-binding HTH domain and an aminotransferase domain (MocR family) and their eukaryotic orthologs
602	685816	686319	-	B1917_RS03350	BP3155	NA	0	H	Key enzyme in folate metabolism. Catalyzes an essential reaction for de novo glycine and purine synthesis, and for DNA precursor synthesis
603	686344	687315	-	B1917_RS03355	BP3154	NA	0	F	Catalyzes the reductive methylation of 2'-deoxyuridine- 5'-monophosphate (dUMP) to 2'-deoxythymidine-5'-monophosphate (dTMP) while utilizing 5,10-methylenetetrahydrofolate (mTHF) as the methyl donor and reductant in the reaction, yielding dihydrofolate (DHF) as a by-product. This enzymatic reaction provides an intracellular de novo source of dTMP, an essential precursor for DNA biosynthesis
604	687368	687805	-	B1917_RS03360	BP3153	NA	0	O	redox protein regulator of disulfide bond formation
605	687929	688597	+	B1917_RS03365	BP3152	NA	0	H	Oxygenase that introduces the hydroxyl group at carbon five of 2-nonaprenyl-3-methyl-6-methoxy-1,4-benzoquinol resulting in the formation of 2-nonaprenyl-3-methyl-5-hydroxy-6-methoxy-1,4- benzoquinol
606	689326	690429	+	B1917_RS03370	BP3151	NA	0	M	glycosyl transferase
607	690535	691809	+	B1917_RS03375	BP3150	NA	0	M	Belongs to the UDP-glucose GDP-mannose dehydrogenase family
608	691821	692846	+	B1917_RS03380	BP3149	NA	0	M	Vi polysaccharide biosynthesis protein vipB tviC
609	692848	694218	+	B1917_RS03385	BP3148	NA	0	S	membrane
610	694219	695355	+	B1917_RS03390	BP3147	NA	0	M	Glycosyl transferase 4-like domain
611	695402	697327	+	B1917_RS03395	BP3146	NA	0	E	Asparagine synthase
612	697324	698445	+	B1917_RS03400	BP3145	NA	0	M	Glycosyl transferases group 1
613	698442	699596	+	B1917_RS03405	BP3144	NA	0	M	Glycosyltransferase Family 4
614	699593	700723	+	B1917_RS03410	BP3143	NA	0	M	Glycosyl transferase family 1
615	700731	702296	-	B1917_RS03415	BP3142	NA	0	G	Belongs to the GPI family
616	702303	703685	-	B1917_RS03420	BP3141	NA	0	G	Phosphoglucomutase
617	703964	704575	+	B1917_RS03425	BP3140	NA	0	I	Biotin carboxylase
618	704667	706082	+	B1917_RS03430	BP3139	NA	0	C	COG0277 FAD FMN-containing dehydrogenases
619	706100	706810	+	B1917_RS03435	BP3138	NA	0	K	Response regulators consisting of a CheY-like receiver domain and a winged-helix DNA-binding domain
620	706807	708129	+	B1917_RS03440	BP3137	NA	0	T	Histidine kinase
621	708209	710170	+	B1917_RS03445	BP3136	NA	0	M	COG1368 Phosphoglycerol transferase and related proteins, alkaline phosphatase superfamily
622	710296	711609	-	B1917_RS03450	BP3135	NA	0	Q	Fumarylacetoacetase
623	711718	713016	-	B1917_RS03455	BP3134	NA	0	Q	Involved in the catabolism of homogentisate (2,5- dihydroxyphenylacetate or 2,5-OH-PhAc), a central intermediate in the degradation of phenylalanine and tyrosine. Catalyzes the oxidative ring cleavage of the aromatic ring of homogentisate to yield maleylacetoacetate
624	713199	714107	+	B1917_RS03460	BP3133	NA	0	K	Transcriptional regulator
625	714117	714326	-	B1917_RS03465	BP3132	NA	0	S	Protein of unknown function (DUF2783)
626	714338	716017	-	B1917_RS03470	BP3131	NA	0	CH	2-polyprenyl-6-methoxyphenol hydroxylase and related FAD-dependent oxidoreductases
627	716119	717072	-	B1917_RS03475	BP3130	NA	0	S	Zn-dependent hydrolases, including glyoxylases
628	717163	717990	-	B1917_RS03480	BP3129	NA	0	L	Involved in base excision repair of DNA damaged by oxidation or by mutagenic agents. Acts as DNA glycosylase that recognizes and removes damaged bases. Has a preference for oxidized purines, such as 7,8-dihydro-8-oxoguanine (8-oxoG). Has AP (apurinic apyrimidinic) lyase activity and introduces nicks in the DNA strand. Cleaves the DNA backbone by beta-delta elimination to generate a single-strand …
629	717989	719875	+	B1917_RS03485	BP3128	NA	0	S	Tetratricopeptide repeats
630	719872	720471	+	B1917_RS03490	BP3127	NA	0	M	Plays a critical role in the incorporation of lipoproteins in the outer membrane after they are released by the LolA protein
631	720520	721419	+	B1917_RS03495	BP3126	NA	0	F	Catalyzes the phosphorylation of the position 2 hydroxy group of 4-diphosphocytidyl-2C-methyl-D-erythritol
632	721421	721497	+	B1917_RS03500	NA	NA	0		NA
633	721646	722578	+	B1917_RS03505	BP3125	NA	0	F	Involved in the biosynthesis of the central metabolite phospho-alpha-D-ribosyl-1-pyrophosphate (PRPP) via the transfer of pyrophosphoryl group from ATP to 1-hydroxyl of ribose-5-phosphate (Rib-5-P)
634	722701	723315	+	B1917_RS03510	BP3124	NA	0	J	This is one of the proteins that binds to the 5S RNA in the ribosome where it forms part of the central protuberance
635	723393	724040	+	B1917_RS03515	BP3123	NA	0	J	The natural substrate for this enzyme may be peptidyl- tRNAs which drop off the ribosome during protein synthesis
636	724037	724819	+	B1917_RS03520	BP3122	NA	0	S	CAAX protease self-immunity
637	724892	725983	+	B1917_RS03525	BP3121	NA	0	J	ATPase that binds to both the 70S ribosome and the 50S ribosomal subunit in a nucleotide-independent manner
638	726263	727390	+	B1917_RS03530	BP3120	NA	0	L	Belongs to the 'phage' integrase family
639	727732	728778	+	B1917_RS03535	BP3118	NA	0	S	Fic/DOC family
640	728926	732045	+	B1917_RS03540	BP3117	NA	0	L	Type III restriction enzyme, res subunit
641	732047	734998	+	B1917_RS03545	BP3116	NA	0	L	PFAM DNA methylase N-4 N-6
642	735014	736225	+	B1917_RS03550	BP3115	NA	0	S	AAA ATPase domain
643	736409	737359	+	B1917_RS03555	IS481	NA	0		NA
644	737874	738131	+	B1917_RS03560	BP3113	NA	0	L	UvrD/REP helicase N-terminal domain
645	739656	739952	+	B1917_RS03575	BP3113	NA	0	L	DNA helicase
646	740736	741686	-	B1917_RS03580	IS481	NA	0		NA
647	742105	744669	-	B1917_RS03585	BP1660	NA	0	O	protein with a C-terminal OMP (outer membrane protein) domain
648	744714	746567	-	B1917_RS03590	BP0529	NA	0	O	protein with a C-terminal OMP (outer membrane protein) domain
649	746900	748471	+	B1917_RS03595	BP3554	NA	0	K	COG0745 Response regulators consisting of a CheY-like receiver domain and a winged-helix DNA-binding domain
650	749913	750863	+	B1917_RS03605	IS481	NA	0		NA
651	750949	751689	-	B1917_RS03610	BP0617	NA	0	K	Bacterial regulatory proteins, tetR family
652	751916	752863	-	B1917_RS03615	BP3867	NA	0	-	-
653	754251	755201	-	B1917_RS03625	IS481	NA	0	L	Transposase for IS481 element
654	755395	756210	+	B1917_RS03630	BP3110	NA	0	K	helix_turn_helix, mercury resistance
655	756343	757782	+	B1917_RS03635	BP3109	NA	0	E	FAD dependent oxidoreductase
656	757796	758137	+	B1917_RS03640	BP3108	NA	0	S	Protein of unknown function (DUF861)
657	758192	759847	+	B1917_RS03645	BP3107	NA	0	E	Gamma-glutamyltranspeptidase
658	759999	761009	+	B1917_RS03650	BP3106	NA	0	S	Tripartite tricarboxylate transporter family receptor
659	761142	761915	+	B1917_RS03655	BP3105	NA	0	P	Bacterial extracellular solute-binding protein
660	762443	763393	+	B1917_RS03665	IS481	NA	0		NA
661	763409	763912	+	B1917_RS03670	BP3102	NA	0	K	Lrp/AsnC ligand binding domain
662	766119	766544	+	B1917_RS03685	BP3100	NA	0	-	-
663	766696	766995	+	B1917_RS03690	BP3099	NA	0		NA
664	767041	767163	+	B1917_RS03695	NA	NA	0		NA
665	767256	767837	-	B1917_RS03700	BP3097	NA	0	S	Putative stress-induced transcription regulator
666	767925	768809	+	B1917_RS03705	BP3096	NA	0	S	Alpha/beta hydrolase family
667	768945	769700	+	B1917_RS03710	BP3095	NA	0	P	ABC transporter, periplasmic molybdate-binding protein
668	769722	770402	+	B1917_RS03715	BP3094	NA	0	P	Molybdate ABC transporter permease
669	770414	771523	+	B1917_RS03720	BP3093	NA	0	P	Part of the ABC transporter complex ModABC involved in molybdenum import. Responsible for energy coupling to the transport system
670	771530	773008	-	B1917_RS03725	BP3092	NA	0	I	COG1502 Phosphatidylserine phosphatidylglycerophosphate cardiolipi n synthases and related enzymes
671	773321	774271	-	B1917_RS03730	IS481	NA	0	L	Transposase for IS481 element
672	774410	775162	+	B1917_RS03735	BP3056	NA	0	L	Excises uracil residues from the DNA which can arise as a result of misincorporation of dUMP residues by DNA polymerase or due to deamination of cytosine
673	775401	777125	+	B1917_RS03740	BP3057	NA	0	JKL	Belongs to the DEAD box helicase family
674	777145	778404	+	B1917_RS03745	BP3058	NA	0	S	Putative S-adenosyl-L-methionine-dependent methyltransferase
675	778419	779513	-	B1917_RS03750	BP3059	NA	0	J	Catalyzes the addition and repair of the essential 3'- terminal CCA sequence in tRNAs without using a nucleic acid template. Adds these three nucleotides in the order of C, C, and A to the tRNA nucleotide-73, using CTP and ATP as substrates and producing inorganic pyrophosphate
676	779510	781636	-	B1917_RS03755	BP3060	NA	0	M	Soluble lytic murein transglycosylase and related regulatory proteins (some contain LysM invasin domains)
677	781649	782329	+	B1917_RS03760	BP3061	NA	0	H	Belongs to the 5-formyltetrahydrofolate cyclo-ligase family
678	782607	783980	+	B1917_RS03765	BP3062	NA	0	EGP	COG0477 Permeases of the major facilitator superfamily
679	783982	785001	+	B1917_RS03770	BP3063	NA	0	BQ	Deacetylases including yeast histone deacetylase and acetoin utilization protein
680	785065	786036	+	B1917_RS03775	BP3064	NA	0	K	Transcriptional regulator
681	786101	787051	-	B1917_RS03780	IS481	NA	0		NA
682	787150	787992	-	B1917_RS03785	BP3066	NA	0	E	reductase
683	787992	788327	-	B1917_RS03790	BP3067	NA	0	S	membrane
684	788398	789816	-	B1917_RS03795	BP3068	NA	0	H	May play a key role in the regulation of the intracellular concentration of adenosylhomocysteine
685	790096	791136	-	B1917_RS03800	BP3069	NA	0	M	Glycosyltransferase Family 4
686	791216	791467	-	B1917_RS03805	BP3070	NA	0	S	Protein of unknown function (DUF1289)
687	791578	792876	-	B1917_RS03810	BP3071	NA	0	H	Catalyzes the formation of S-adenosylmethionine (AdoMet) from methionine and ATP. The overall synthetic reaction is composed of two sequential steps, AdoMet formation and the subsequent tripolyphosphate hydrolysis which occurs prior to release of AdoMet from the enzyme
688	793025	793879	+	B1917_RS03815	BP3072	NA	0	M	Acylates the intermediate (KDO)2-lipid IVA to form (KDO)2-(lauroyl)-lipid IVA
689	793876	794766	+	B1917_RS03820	BP3073	NA	0	M	Acyltransferase
690	794809	795720	+	B1917_RS03825	BP3074	NA	0	E	Catalyzes the stereoinversion of LL-2,6- diaminoheptanedioate (L,L-DAP) to meso-diaminoheptanedioate (meso- DAP), a precursor of L-lysine and an essential component of the bacterial peptidoglycan
691	795747	796439	+	B1917_RS03830	BP3075	NA	0	S	Protein of unknown function, DUF484
692	796454	797434	+	B1917_RS03835	BP3076	NA	0	D	Belongs to the 'phage' integrase family. XerC subfamily
693	797447	799588	-	B1917_RS03840	BP3077	NA	0	H	Outer membrane receptor proteins mostly Fe transport
694	799637	800605	-	B1917_RS03845	BP3078	NA	0	U	Belongs to the NiCoT transporter (TC 2.A.52) family
695	800596	801219	-	B1917_RS03850	BP3079	NA	0	S	Protein of unknown function (DUF1007)
696	801225	802160	-	B1917_RS03855	BP3080	NA	0	P	Belongs to the bacterial solute-binding protein 9 family
697	802157	803053	-	B1917_RS03860	BP3081	NA	0	U	ABC-type Mn2 Zn2 transport systems permease components
698	803050	803772	-	B1917_RS03865	BP3082	NA	0	P	ABC-type Mn Zn transport systems ATPase component
699	803763	803963	-	B1917_RS03870	NA	NA	0		NA
700	804101	804604	+	B1917_RS03875	BP3083	NA	0	P	Belongs to the Fur family
701	804881	805996	+	B1917_RS03880	BP3084	NA	0	S	Cobalamin biosynthesis protein CobW
702	806139	806603	+	B1917_RS03885	BP3085	NA	0	T	Transcription factor that acts by binding directly to the RNA polymerase (RNAP). Required for negative regulation of rRNA expression and positive regulation of several amino acid biosynthesis promoters
703	806751	807290	+	B1917_RS03890	BP3086	NA	0	O	Protease subunit of a proteasome-like degradation complex believed to be a general protein degrading machinery
704	807312	808646	+	B1917_RS03895	BP3087	NA	0	O	this subunit has chaperone activity. The binding of ATP and its subsequent hydrolysis by HslU are essential for unfolding of protein substrates subsequently hydrolyzed by HslV. HslU recognizes the N-terminal part of its protein substrates and unfolds these before they are guided to HslV for hydrolysis
705	808660	808965	-	B1917_RS03900	BP3088	NA	0	S	Copper binding periplasmic protein CusF
706	809390	809971	+	B1917_RS03905	BP3090	NA	0	S	Cobalamin adenosyltransferase
707	810053	811003	+	B1917_RS03910	IS481	NA	0	L	Transposase for IS481 element
708	811102	812052	+	B1917_RS03915	IS481	NA	0		NA
709	811962	812444	+	B1917_RS03920	BP3054	NA	0	C	Catalyzes the reductive cleavage of azo bond in aromatic azo compounds to the corresponding amines. Requires NADH, but not NADPH, as an electron donor for its activity
710	812493	813398	-	B1917_RS03925	BP3053	NA	0	I	3-hydroxyisobutyrate dehydrogenase and related beta-hydroxyacid dehydrogenases
711	813454	815061	-	B1917_RS03930	BP3052	NA	0	E	Gamma-glutamyltranspeptidase
712	815315	816820	-	B1917_RS03935	BP3051	NA	0	S	protein conserved in bacteria
713	816835	817299	-	B1917_RS03940	BP3050	NA	0	S	Tripartite tricarboxylate transporter TctB family
714	817589	818539	-	B1917_RS03945	IS481	NA	0		NA
715	818702	819232	+	B1917_RS03950	BP3048	NA	0	-	-
716	819232	819543	+	B1917_RS03955	BP3047	NA	0	D	Activator of cell division through the inhibition of FtsZ GTPase activity, therefore promoting FtsZ assembly into bundles of protofilaments necessary for the formation of the division Z ring. It is recruited early at mid-cell but it is not essential for cell division
717	819988	820938	-	B1917_RS03960	IS481	NA	0	L	Transposase for IS481 element
718	821646	822434	-	B1917_RS03970	BP3044	NA	0	M	Transfers the N-acyl diglyceride group on what will become the N-terminal cysteine of membrane lipoproteins
719	822554	824242	+	B1917_RS03975	BP3043	NA	0	H	Belongs to the IlvD Edd family
720	824226	824558	+	B1917_RS03980	BP3042	NA	0	C	Cytochrome c551 c552
721	824582	825142	+	B1917_RS03985	BP3041	NA	0	O	Has an important function as a repair enzyme for proteins that have been inactivated by oxidation. Catalyzes the reversible oxidation-reduction of methionine sulfoxide in proteins to methionine
722	825210	826322	-	B1917_RS03990	BP3040	NA	0	C	4-hydroxyphenylpyruvate dioxygenase
723	826475	826951	+	B1917_RS03995	BP3039	NA	0	K	helix_turn_helix ASNC type
724	827820	829361	+	B1917_RS04000	NA	NA	0		NA
725	829455	829531	+	B1917_RS04005	NA	NA	0		NA
726	829552	829627	+	B1917_RS04010	NA	NA	0		NA
727	829935	832835	+	B1917_RS04015	NA	NA	0		NA
728	832999	833111	+	B1917_RS04020	NA	NA	0		NA
729	833676	834068	+	B1917_RS04025	BP3038	NA	0	S	membrane
730	834397	834675	-	B1917_RS04030	BP3037	NA	0	B	SWIB/MDM2 domain
731	834825	836018	+	B1917_RS04035	BP3036	NA	0	S	Metal-dependent amidase aminoacylase carboxypeptidase
732	836015	837094	+	B1917_RS04040	BP3035	NA	0	F	Catalyzes the reversible cyclization of carbamoyl aspartate to dihydroorotate
733	837134	838942	-	B1917_RS04045	BP3034	NA	0	S	ATPase components of ABC transporters with duplicated ATPase domains
734	839682	840173	+	B1917_RS04050	BP3031	NA	0	K	Belongs to the MraZ family
735	840182	841276	+	B1917_RS04055	BP3030	NA	0	J	Specifically methylates the N4 position of cytidine in position 1402 (C1402) of 16S rRNA
736	841276	841554	+	B1917_RS04060	BP3029	NA	0	D	Essential cell division protein. May link together the upstream cell division proteins, which are predominantly cytoplasmic, with the downstream cell division proteins, which are predominantly periplasmic
737	841581	843281	+	B1917_RS04065	BP3028	NA	0	D	Catalyzes cross-linking of the peptidoglycan cell wall at the division septum
738	843278	846115	+	B1917_RS04070	BP3027	NA	0	M	Catalyzes the addition of meso-diaminopimelic acid to the nucleotide precursor UDP-N-acetylmuramoyl-L-alanyl-D-glutamate (UMAG) in the biosynthesis of bacterial cell-wall peptidoglycan
739	846105	847274	+	B1917_RS04075	BP3026	NA	0	M	First step of the lipid cycle reactions in the biosynthesis of the cell wall peptidoglycan
740	847271	848803	+	B1917_RS04080	BP3025	NA	0	M	Cell wall formation. Catalyzes the addition of glutamate to the nucleotide precursor UDP-N-acetylmuramoyl-L-alanine (UMA)
741	848800	849993	+	B1917_RS04085	BP3024	NA	0	D	Peptidoglycan polymerase that is essential for cell division
742	849990	851063	+	B1917_RS04090	BP3023	NA	0	M	Cell wall formation. Catalyzes the transfer of a GlcNAc subunit on undecaprenyl-pyrophosphoryl-MurNAc-pentapeptide (lipid intermediate I) to form undecaprenyl-pyrophosphoryl-MurNAc- (pentapeptide)GlcNAc (lipid intermediate II)
743	851060	852466	+	B1917_RS04095	BP3022	NA	0	M	Belongs to the MurCDEF family
744	852463	853413	+	B1917_RS04100	BP3021	NA	0	F	Belongs to the D-alanine--D-alanine ligase family
745	853426	854247	+	B1917_RS04105	BP3020	NA	0	D	Essential cell division protein. May link together the upstream cell division proteins, which are predominantly cytoplasmic, with the downstream cell division proteins, which are predominantly periplasmic. May control correct divisome assembly
746	854252	855478	+	B1917_RS04110	BP3019	NA	0	D	Cell division protein that is involved in the assembly of the Z ring. May serve as a membrane anchor for the Z ring
747	855667	856851	+	B1917_RS04115	BP3018	NA	0	D	Essential cell division protein that forms a contractile ring structure (Z ring) at the future cell division site. The regulation of the ring assembly controls the timing and the location of cell division. One of the functions of the FtsZ ring is to recruit other cell division proteins to the septum to produce a new cell wall between the dividing cells. Binds GTP and shows GTPase activity
748	857080	858003	+	B1917_RS04120	BP3017	NA	0	M	Catalyzes the hydrolysis of UDP-3-O-myristoyl-N- acetylglucosamine to form UDP-3-O-myristoylglucosamine and acetate, the committed step in lipid A biosynthesis
749	858115	858609	-	B1917_RS04125	BP3016	NA	0	S	Protein of unknown function (DUF721)
750	858651	859637	+	B1917_RS04130	BP3015	NA	0	M	peptidase family M23
751	859817	862552	+	B1917_RS04135	BP3014	NA	0	U	Part of the Sec protein translocase complex. Interacts with the SecYEG preprotein conducting channel. Has a central role in coupling the hydrolysis of ATP to the transfer of proteins into and across the cell membrane, serving both as a receptor for the preprotein-SecB complex and as an ATP-driven molecular motor driving the stepwise translocation of polypeptide chains across the membrane
752	862569	863288	+	B1917_RS04140	BP3013	NA	0	E	Glyoxalase-like domain
753	863468	864457	+	B1917_RS04145	BP3012	NA	0	S	Tripartite tricarboxylate transporter family receptor
754	864467	865021	-	B1917_RS04150	BP3011	NA	0	C	Cysteine dioxygenase type I
755	866001	867260	+	B1917_RS04160	BP3009	NA	0	C	Oxidative deamination of D-amino acids
756	867267	867737	+	B1917_RS04165	BP3008	NA	0	K	transcriptional
757	867920	868528	+	B1917_RS04170	BP3007	NA	0	P	Catalyzes the cleavage of glutathione into 5-oxo-L- proline and a Cys-Gly dipeptide. Acts specifically on glutathione, but not on other gamma-glutamyl peptides
758	868525	869073	-	B1917_RS04175	BP3006	NA	0	M	Transfers a palmitate residue from the sn-1 position of a phospholipid to the N-linked hydroxymyristate on the proximal unit of lipid A or its precursors
759	869082	870032	-	B1917_RS04180	IS481	NA	0		NA
760	870131	870994	-	B1917_RS04185	BP3004	NA	0	E	Involved in the biosynthesis of the chorismate, which leads to the biosynthesis of aromatic amino acids. Catalyzes the reversible NADPH linked reduction of 3-dehydroshikimate (DHSA) to yield shikimate (SA)
761	870991	871890	-	B1917_RS04190	BP3003	NA	0	M	Periplasmic protein TonB links inner and outer membranes
762	871928	873811	-	B1917_RS04195	BP3002	NA	0	K	RNB
763	873883	874476	-	B1917_RS04200	BP3001	NA	0	S	Uncharacterised protein family (UPF0227)
764	874487	875857	-	B1917_RS04205	BP3000	NA	0	M	Reutilizes the intact tripeptide L-alanyl-gamma-D- glutamyl-meso-diaminopimelate by linking it to UDP-N- acetylmuramate
765	875940	876488	+	B1917_RS04210	BP2999	NA	0	CO	Thiol-disulfide isomerase and thioredoxins
766	876567	877001	+	B1917_RS04215	BP2998	NA	0	E	Catalyzes a trans-dehydration via an enolate intermediate
767	877091	877540	+	B1917_RS04220	BP2997	NA	0	I	first, biotin carboxylase catalyzes the carboxylation of the carrier protein and then the transcarboxylase transfers the carboxyl group to form malonyl-CoA
768	877550	878896	+	B1917_RS04225	BP2996	NA	0	F	An AccC homodimer forms the biotin carboxylase subunit of the acetyl CoA carboxylase, an enzyme that catalyzes the formation of malonyl-CoA, which in turn controls the rate of fatty acid metabolism
769	879862	880959	+	B1917_RS04235	BP2994	NA	0	S	zinc-ribbon domain
770	880971	881912	+	B1917_RS04240	BP2993	NA	0	G	Sugar kinases ribokinase family
771	882085	882588	+	B1917_RS04245	BP2992	NA	0	M	Glycine zipper 2TM domain
772	882869	883108	+	B1917_RS04250	BP2991	NA	0	IQ	acyl carrier protein
773	883134	884261	+	B1917_RS04255	BP2990	NA	0	M	COG3966 Protein involved in D-alanine esterification of lipoteichoic acid and wall teichoic acid (D-alanine transfer protein)
774	884258	884383	+	B1917_RS04260	NA	NA	0		NA
775	884391	885518	+	B1917_RS04265	BP2988	NA	0	M	membrane protein involved in D-alanine export
776	885529	886992	+	B1917_RS04270	BP2987	NA	0	Q	COG1020 Non-ribosomal peptide synthetase modules and related proteins
777	887000	887575	-	B1917_RS04275	BP2986	7	0.125	S	integral membrane protein
778	887714	888241	-	B1917_RS04280	BP2985	7	0.5		NA
779	888559	889755	-	B1917_RS04285	BP2984	7	0.5	F	Provides the precursors necessary for DNA synthesis. Catalyzes the biosynthesis of deoxyribonucleotides from the corresponding ribonucleotides
780	889777	892704	-	B1917_RS04290	BP2983	7	0.625	F	Provides the precursors necessary for DNA synthesis. Catalyzes the biosynthesis of deoxyribonucleotides from the corresponding ribonucleotides
781	893010	896072	-	B1917_RS04295	BP2982	7	0.75	C	Indolepyruvate ferredoxin oxidoreductase, alpha and beta subunits
782	896204	896461	+	B1917_RS04300	NA	7	0.75		NA
783	896634	897086	+	B1917_RS04305	BP2981	7	0.75	K	transcriptional
784	897288	897797	+	B1917_RS04310	BP2980	7	0.75	-	-
785	897866	899053	+	B1917_RS04315	BP2979	7	0.75	EGP	Permeases of the major facilitator superfamily
786	899057	900502	-	B1917_RS04320	BP2978	7	0.75	J	Catalyzes the attachment of glutamate to tRNA(Glu) in a two-step reaction glutamate is first activated by ATP to form Glu-AMP and then transferred to the acceptor end of tRNA(Glu)
787	900599	903058	+	B1917_RS04325	BP2977	7	0.75	CJ	GNAT family
788	903055	904005	-	B1917_RS04330	IS481	7	0.75	L	Transposase for IS481 element
789	904104	904778	-	B1917_RS04335	BP2975	7	0.75	K	FCD domain
790	905075	906571	+	B1917_RS04340	BP2974	7	0.75	S	membrane
791	906688	908076	+	B1917_RS04345	BP2973	7	0.75	L	Belongs to the DEAD box helicase family
792	908182	908571	+	B1917_RS04350	BP2972	7	0.75	E	Glyoxalase/Bleomycin resistance protein/Dioxygenase superfamily
793	908583	909275	-	B1917_RS04355	BP2971	7	0.75	Q	COG1335 Amidases related to nicotinamidase
794	909290	910126	-	B1917_RS04360	BP2970	7	0.75	P	COG0600 ABC-type nitrate sulfonate bicarbonate transport system, permease component
795	910129	910938	-	B1917_RS04365	BP2969	7	0.75	P	COG1116 ABC-type nitrate sulfonate bicarbonate transport system, ATPase component
796	912195	912869	-	B1917_RS04375	BP2966	7	0.75	S	Phospholipase/Carboxylesterase
797	912883	913434	-	B1917_RS04380	BP2965	7	0.75	S	Belongs to the UPF0307 family
798	913493	914857	+	B1917_RS04385	BP2964	7	0.75	S	Protease involved in proteolytic processing of the antibiotic Microcin B17 and in sensitivity to the DNA gyrase inhibitor LetD
799	915199	916296	+	B1917_RS04390	BP2963	7	0.75	Q	Part of the tripartite ATP-independent periplasmic (TRAP) transport system
800	916592	917020	+	B1917_RS04395	BP2962	7	0.625	J	This protein is one of the early assembly proteins of the 50S ribosomal subunit, although it is not seen to bind rRNA by itself. It is important during the early stages of 50S assembly
801	917030	917422	+	B1917_RS04400	BP2961	7	0.625	J	Belongs to the universal ribosomal protein uS9 family
802	917611	918675	+	B1917_RS04405	BP2960	7	0.625	E	Catalyzes the NADPH-dependent reduction of N-acetyl-5- glutamyl phosphate to yield N-acetyl-L-glutamate 5-semialdehyde
803	918712	919458	+	B1917_RS04410	BP2959	7	0.625	-	-
804	919546	919917	+	B1917_RS04415	BP2958	7	0.625	C	Required for insertion of 4Fe-4S clusters
805	919987	921123	-	B1917_RS04420	BP2957	7	0.625	F	Catalyzes the specific phosphorylation of 1,6-anhydro-N- acetylmuramic acid (anhMurNAc) with the simultaneous cleavage of the 1,6-anhydro ring, generating MurNAc-6-P. Is required for the utilization of anhMurNAc either imported from the medium or derived from its own cell wall murein, and thus plays a role in cell wall recycling
806	921129	922544	-	B1917_RS04425	BP2956	7	0.625	M	Membrane proteins related to metalloendopeptidases
807	922636	923586	-	B1917_RS04430	IS481	7	0.625		NA
808	923854	925083	+	B1917_RS04435	BP2954	7	0.5	J	Catalyzes the attachment of tyrosine to tRNA(Tyr) in a two-step reaction tyrosine is first activated by ATP to form Tyr- AMP and then transferred to the acceptor end of tRNA(Tyr)
809	925119	925775	+	B1917_RS04440	BP2953	7	0.5	S	Phospholipid-binding protein
810	925996	927243	+	B1917_RS04445	BP2952	7	0.5	E	Catalyzes the reversible interconversion of serine and glycine with tetrahydrofolate (THF) serving as the one-carbon carrier. This reaction serves as the major source of one-carbon groups required for the biosynthesis of purines, thymidylate, methionine, and other important biomolecules. Also exhibits THF- independent aldolase activity toward beta-hydroxyamino acids, producing glycine and aldehyd…
811	927401	927883	+	B1917_RS04450	BP2951	7	0.5	K	Negatively regulates transcription of bacterial ribonucleotide reductase nrd genes and operons by binding to NrdR- boxes
812	928878	929441	-	B1917_RS04460	BP2949	7	0.5	Q	Isochorismatase family
813	929647	930771	+	B1917_RS04465	BP2948	7	0.5	H	Converts 2,5-diamino-6-(ribosylamino)-4(3h)-pyrimidinone 5'-phosphate into 5-amino-6-(ribosylamino)-2,4(1h,3h)- pyrimidinedione 5'-phosphate
814	930917	931867	-	B1917_RS04470	IS481	7	0.5	L	Transposase for IS481 element
815	932875	933336	+	B1917_RS04480	BP2945	7	0.5	C	acyl-CoA dehydrogenase
816	933350	933817	+	B1917_RS04485	BP2944	7	0.5	I	N-terminal half of MaoC dehydratase
817	933842	934831	+	B1917_RS04490	BP2943	7	0.5	S	Tripartite tricarboxylate transporter family receptor
818	934855	935766	-	B1917_RS04495	BP2942	7	0.5	K	Transcriptional regulator
819	935893	937014	+	B1917_RS04500	BP2941	7	0.5	C	L-carnitine dehydratase bile acid-inducible protein F
820	937011	938369	-	B1917_RS04505	BP2940	7	0.5	EGP	Major Facilitator Superfamily
821	938423	939229	+	B1917_RS04510	BP2939	7	0.5	K	LysR substrate binding domain
822	939988	940854	+	B1917_RS04520	BP2937	7	0.5	S	Belongs to the pirin family
823	940993	942000	+	B1917_RS04525	BP2936	7	0.5	Q	Methyltransferase domain
824	942195	943406	+	B1917_RS04530	BP2935	7	0.5	T	Histidine kinase
825	943403	943957	+	B1917_RS04535	BP2934	7	0.5	T	Response regulator consisting of a CheY-like receiver domain and a Fis-type HTH domain
826	944166	945080	+	B1917_RS04540	BP2933	7	0.5	C	Heme copper-type cytochrome quinol oxidases subunit 2
827	945084	947063	+	B1917_RS04545	BP2932	7	0.625	C	Belongs to the heme-copper respiratory oxidase family
828	947067	947678	+	B1917_RS04550	BP2931	7	0.375	C	Cytochrome c oxidase subunit III
829	947678	948025	+	B1917_RS04555	BP2930	7	0.375	C	Heme copper-type cytochrome quinol oxidase subunit 4
830	948146	948493	-	B1917_RS04560	BP2929	7	0.375	K	Helix-turn-helix domain
831	950087	950584	-	B1917_RS04570	BP2927	7	0.375	S	PFAM DoxX family protein
832	950588	951343	-	B1917_RS04575	BP2926	7	0.375	S	Putative DNA-binding domain
833	951358	952227	-	B1917_RS04580	BP2925	7	0.375	S	Protein of unknown function (DUF692)
834	952239	952571	-	B1917_RS04585	BP2924	7	0.375	S	integral membrane protein
835	952837	953274	+	B1917_RS04590	BP2923	7	0.125	S	Protein of unknown function (DUF2946)
836	953437	955635	+	B1917_RS04595	BP2922	7	0.125	M	TonB dependent receptor
837	955647	957116	+	B1917_RS04600	BP2921	7	0.125	S	PepSY-associated TM region
838	957119	958444	-	B1917_RS04605	BP2920	7	0.125	P	Chromate transporter
839	958563	959237	+	B1917_RS04610	BP2919	7	0.125	D	Lysin motif
840	959359	959772	+	B1917_RS04615	BP2918	7	0.125	S	glyoxalase bleomycin resistance protein dioxygenase
841	959780	960232	-	B1917_RS04620	BP2917	7	0.125	S	Copper resistance protein D
842	960363	960845	+	B1917_RS04625	BP2916	7	0.125	S	nucleotide binding property based on structural studies of Haemophilus influenzae crystallized protein in PDB Accession Number 1IN0 and NMR studies of Escherichia coli YajQ
843	961046	961414	+	B1917_RS04630	BP2915	7	0.125	S	protein conserved in bacteria
844	961465	961992	+	B1917_RS04635	BP2914	7	0.125	K	Belongs to the sigma-70 factor family. ECF subfamily
845	961989	962792	+	B1917_RS04640	BP2913	7	0.125	K	transmembrane transcriptional regulator (anti-sigma factor)
846	962891	963841	+	B1917_RS04645	IS481	7	0.125		NA
847	963940	964311	-	B1917_RS04650	BP2911	7	0.125	S	DNA-binding protein
848	964436	965266	+	B1917_RS04655	BP2910	7	0.125	S	Carbon-nitrogen hydrolase
849	965277	966737	+	B1917_RS04660	BP2909	7	0.125	S	Responsible for the proteolytic maturation of the E. coli pMccB17 plasmid-encoded microcin B17, an exported protein that targets the essential topoisomerase II DNA gyrase
850	966994	968067	+	B1917_RS04665	BP2908	7	0.125	E	Stereospecific condensation of phosphoenolpyruvate (PEP) and D-erythrose-4-phosphate (E4P) giving rise to 3-deoxy-D- arabino-heptulosonate-7-phosphate (DAHP)
851	968089	980742	-	B1917_RS04670	BP2907	7	0.125	MU	haemagglutination activity domain
852	980872	982281	+	B1917_RS04675	BP2906	7	0.125	C	FAD linked oxidases, C-terminal domain
853	982416	983915	+	B1917_RS04680	BP2905	7	0.125	C	Glycolate oxidase subunit
854	983927	985036	+	B1917_RS04685	BP2904	7	0.125	C	Glycolate oxidase
855	985069	986298	+	B1917_RS04690	BP2903	7	0.125	C	Glycolate oxidase iron-sulfur subunit
856	986289	987200	-	B1917_RS04695	BP2902	7	0.125	S	Putative esterase
857	987203	989416	-	B1917_RS04700	BP2901	7	0.125	P	interacts with the TonB-ExbBD complex which catalyzes the translocation of the siderophore to the periplasmic space
858	989592	990602	+	B1917_RS04705	BP2900	7	0.125	K	Transcriptional regulator
859	990646	992082	-	B1917_RS04710	BP2899	7	0.125	C	The transhydrogenation between NADH and NADP is coupled to respiration and ATP hydrolysis and functions as a proton pump across the membrane
860	992399	993517	-	B1917_RS04715	BP2897	7	0.125	C	The transhydrogenation between NADH and NADP is coupled to respiration and ATP hydrolysis and functions as a proton pump across the membrane
861	993772	994647	-	B1917_RS04720	BP2896	7	0.125	E	N-formylglutamate amidohydrolase
862	994708	995694	-	B1917_RS04725	BP2895	7	0.125	S	protein conserved in bacteria
863	995865	996785	+	B1917_RS04730	BP2894	7	0.125	K	Transcriptional regulator
864	996798	997913	+	B1917_RS04735	BP2893	7	0.125	J	Catalyzes the 2-thiolation of uridine at the wobble position (U34) of tRNA, leading to the formation of s(2)U34
865	998014	998832	+	B1917_RS04740	BP2892	7	0.125	S	membrane transporter protein
866	998930	999541	-	B1917_RS04745	BP2891	7	0.125	O	Glutathione S-transferase
867	999656	1001077	+	B1917_RS04750	BP2890	7	0.125	F	Belongs to the lyase 1 family. Adenylosuccinate lyase subfamily
868	1001140	1001598	+	B1917_RS04755	BP2889	7	0.125	C	cytochrome
869	1001683	1002378	-	B1917_RS04760	BP2888	7	0.125	C	Cytochrome B561
870	1002440	1002721	-	B1917_RS04765	BP2887	7	0.125	-	-
871	1003284	1004036	+	B1917_RS04770	BP2886	7	0.125	S	Protein of unknown function (DUF3053)
872	1004081	1005157	+	B1917_RS04775	BP2885	7	0.125	S	AI-2E family transporter
873	1005154	1006104	-	B1917_RS04780	IS481	7	0.125		NA
874	1006207	1006869	-	B1917_RS04785	BP2061	7	0.125	K	FCD
875	1006972	1007382	-	B1917_RS04790	NA	7	0.125		NA
876	1007487	1008488	+	B1917_RS04795	BP3321	7	0.125	J	Amidase
877	1008491	1009687	+	B1917_RS04800	BP3309	7	0.125	C	CoA-transferase family III
878	1009708	1010511	+	B1917_RS04805	BP2063	7	0.125	I	Catalyzes the reversible hydration of unsaturated fatty acyl-CoA to beta-hydroxyacyl-CoA
879	1010592	1010888	+	B1917_RS04810	BP1473	7	0.125	P	NMT1-like family
880	1010919	1011482	+	B1917_RS04815	BP3674	7	0.125	P	NMT1-like family
881	1011523	1012380	+	B1917_RS04820	BP3675	7	0.125	P	Binding-protein-dependent transport system inner membrane component
882	1012388	1013137	+	B1917_RS04825	BP3705	7	0.125	P	ATPases associated with a variety of cellular activities
883	1013159	1014031	+	B1917_RS04830	BP2115	7	0.125	G	Polysaccharide deacetylase
884	1014060	1014839	+	B1917_RS04835	BP3010	7	0.125	IQ	COG1028 Dehydrogenases with different specificities (related to short-chain alcohol dehydrogenases)
885	1014873	1015670	-	B1917_RS04840	BP0533	7	0.125	K	Transcriptional regulator
886	1017122	1018294	+	B1917_RS04850	BP2377	7	0.125	I	AMP-binding protein
887	1018325	1018717	+	B1917_RS04855	BP1935	7	0.125	J	Endoribonuclease L-PSP
888	1018711	1019571	+	B1917_RS04860	BP1276	7	0.125	E	Belongs to the binding-protein-dependent transport system permease family
889	1019575	1020537	+	B1917_RS04865	BP1096	7	0.125	U	Belongs to the binding-protein-dependent transport system permease family
890	1021314	1022003	+	B1917_RS04875	BP2743	7	0.125	E	ABC transporter
891	1022864	1023814	-	B1917_RS04885	IS481	7	0.125	L	Transposase for IS481 element
892	1023878	1024153	+	B1917_RS04890	BP2883	7	0.125	C	COG1902 NADH flavin oxidoreductases, Old Yellow Enzyme family
893	1024164	1025033	-	B1917_RS04895	BP2882	7	0.125	K	Transcriptional regulator
894	1025104	1025799	+	B1917_RS04900	BP2881	7	0.125	S	Ankyrin repeat
895	1025789	1026298	+	B1917_RS04905	BP2880	7	0.125	FJ	MafB19-like deaminase
896	1026295	1027515	+	B1917_RS04910	BP2879	7	0.125	P	Major facilitator
897	1027463	1028365	-	B1917_RS04915	BP2878	7	0.125	K	Transcriptional regulator
898	1029252	1030538	+	B1917_RS04925	IS481	7	0.125	L	Transposase for IS481 element
899	1030577	1031950	+	B1917_RS04930	BP2875	7	0.125	J	Asp-tRNAAsn Glu-tRNAGln amidotransferase A subunit and related amidases
900	1031989	1032690	-	B1917_RS04935	BP2874	7	0.125	H	Riboflavin synthase, alpha
901	1032989	1033978	+	B1917_RS04940	BP2873	7	0.125	S	protein conserved in bacteria
902	1034079	1034540	+	B1917_RS04945	BP2872	7	0.125	K	Transcriptional regulator
903	1034556	1035104	-	B1917_RS04950	BP2871	7	0.125	S	Cysteine dioxygenase type I
904	1035246	1036721	-	B1917_RS04955	BP2870	7	0.125	IQ	AMP-binding enzyme C-terminal domain
905	1036827	1037918	+	B1917_RS04960	BP2869	7	0.125	E	Protein of unknown function (DUF2817)
906	1037922	1038704	-	B1917_RS04965	BP2868	7	0.125	P	Pfam Binding-protein-dependent transport systems inner membrane component
907	1038714	1039502	-	B1917_RS04970	BP2867	7	0.125	P	ABC transporter
908	1040628	1041062	-	B1917_RS04980	BP2865	7	0.125	Q	Thioesterase superfamily
909	1041059	1042069	-	B1917_RS04985	BP2864	7	0.125	C	Zinc-binding dehydrogenase
910	1042113	1043039	-	B1917_RS04990	BP2863	7	0.125	E	Glyoxalase-like domain
911	1043326	1043694	+	B1917_RS04995	BP2862	7	0.125	S	Protein of unknown function (DUF861)
912	1044843	1047332	+	B1917_RS05005	BP2860	7	0.125	P	P-type ATPase
913	1047381	1048073	+	B1917_RS05010	BP2859	7	0.125	S	HD domain
914	1048146	1049345	+	B1917_RS05015	BP2858	7	0.125	E	Catalyzes the formation of L-glutamate and an aromatic oxo acid from an aromatic amino acid and 2-oxoglutarate
915	1049363	1050268	-	B1917_RS05020	BP2857	7	0.125	K	LysR substrate binding domain
916	1050384	1051313	+	B1917_RS05025	BP2856	7	0.125	S	Acetyl xylan esterase (AXE1)
917	1051339	1052685	+	B1917_RS05030	BP2855	7	0.125	P	Sugar (and other) transporter
918	1052713	1053462	+	B1917_RS05035	BP2854	7	0.125	S	S-adenosyl-L-homocysteine hydrolase, NAD binding domain
919	1053476	1054258	+	B1917_RS05040	BP2853	6	0.181818	IQ	KR domain
920	1054451	1055401	+	B1917_RS05045	IS481	6	0.181818		NA
921	1055463	1056608	-	B1917_RS05050	BP2851	6	0.181818	M	Gram-negative porin
922	1057085	1057921	-	B1917_RS05055	BP2850	6	0.181818	H	Catalyzes the reversible reaction in which hydroxymethyl group from 5,10-methylenetetrahydrofolate is transferred onto alpha-ketoisovalerate to form ketopantoate
923	1057991	1058956	+	B1917_RS05060	BP2849	6	0.181818	K	Transcriptional regulator
924	1058953	1059903	-	B1917_RS05065	IS481	6	0.181818		NA
925	1060289	1060831	+	B1917_RS05070	BP2847	6	0.181818		NA
926	1061867	1062817	+	B1917_RS05080	IS481	6	0.181818	L	Transposase for IS481 element
927	1063059	1063427	+	B1917_RS05085	BP2843	6	0.181818	-	-
928	1063473	1064597	+	B1917_RS05090	BP2843	6	0.181818	-	-
929	1065540	1065615	-	B1917_RS05095	NA	6	0.181818		NA
930	1065732	1066472	-	B1917_RS05100	BP2841	6	0.181818	IQ	KR domain
931	1066576	1067196	+	B1917_RS05105	BP2840	6	0.181818	K	Bacterial regulatory proteins, tetR family
932	1067300	1068250	+	B1917_RS05110	IS481	6	0.181818	L	Transposase for IS481 element
933	1068247	1070355	-	B1917_RS05115	BP2839	6	0.181818	M	protein involved in outer membrane biogenesis
934	1070500	1071159	-	B1917_RS05120	BP2838	6	0.272727	L	3-methyladenine DNA glycosylase
935	1071191	1071655	-	B1917_RS05125	BP2837	6	0.272727	K	MerR, DNA binding
936	1071931	1072116	+	B1917_RS05130	BP1046	6	0.272727		NA
937	1072168	1072920	-	B1917_RS05135	BP2836	6	0.272727	K	Transcriptional regulator
938	1072927	1074189	-	B1917_RS05140	BP2835	6	0.272727	P	Bacterial extracellular solute-binding protein
939	1074231	1075469	-	B1917_RS05145	IS481	6	0.272727		NA
940	1076547	1077674	-	B1917_RS05155	BP2832	6	0.272727	P	Belongs to the ABC transporter superfamily
941	1077685	1078512	-	B1917_RS05160	BP2831	6	0.272727	P	Binding-protein-dependent transport system inner membrane component
942	1078499	1079365	-	B1917_RS05165	BP2830	6	0.272727	P	Binding-protein-dependent transport system inner membrane component
943	1080732	1081136	-	B1917_RS05180	BP2827	6	0.272727	-	-
944	1081228	1082178	-	B1917_RS05185	IS481	6	0.272727	L	Transposase for IS481 element
945	1082548	1083459	+	B1917_RS05190	BP2826	6	0.272727	S	Tripartite tricarboxylate transporter family receptor
946	1083474	1084184	+	B1917_RS05195	BP2825	6	0.272727	K	FCD
947	1084181	1085425	+	B1917_RS05200	BP2824	6	0.272727	S	Protein of unknown function (DUF521)
948	1085427	1085861	+	B1917_RS05205	BP2823	6	0.272727	S	Protein of unknown function DUF126
949	1085890	1086195	+	B1917_RS05210	BP2822	6	0.272727	S	Pfam Antibiotic biosynthesis monooxygenase
950	1086294	1087244	+	B1917_RS05215	IS481	6	0.272727		NA
951	1087301	1088449	-	B1917_RS05220	BP2820	6	0.272727	C	alcohol dehydrogenase
952	1088530	1089480	-	B1917_RS05225	IS481	6	0.272727	L	Transposase for IS481 element
953	1089807	1089882	-	B1917_RS05230	NA	6	0.272727		NA
954	1090012	1090809	-	B1917_RS05235	BP2818	6	0.272727	M	Belongs to the nlpA lipoprotein family
955	1090857	1091510	-	B1917_RS05240	BP2817	6	0.272727	P	Binding-protein-dependent transport system inner membrane component
956	1091467	1092555	-	B1917_RS05245	BP2816	6	0.272727	P	Part of the ABC transporter complex MetNIQ involved in methionine import. Responsible for energy coupling to the transport system
957	1092720	1094945	-	B1917_RS05250	BP2815	6	0.272727	G	Belongs to the glycosyl hydrolase 31 family
958	1097223	1098119	+	B1917_RS05260	BP2813	6	0.272727	G	Belongs to the inositol monophosphatase superfamily
959	1098240	1099190	+	B1917_RS05265	IS481	6	0.272727		NA
960	1099187	1100878	-	B1917_RS05270	BP2811	6	0.181818	IQ	Acyl-CoA synthetases (AMP-forming) AMP-acid ligases II
961	1100940	1102136	+	B1917_RS05275	BP2810	6	0.181818	S	amidohydrolase
962	1102150	1103028	-	B1917_RS05280	BP2809	6	0.181818	K	LysR substrate binding domain
963	1103135	1104181	+	B1917_RS05285	BP2808	6	0.181818	S	Belongs to the UPF0324 family
964	1104245	1104655	+	B1917_RS05290	BP2807	6	0.181818	I	Acyl-CoA hydrolase
965	1104666	1106138	+	B1917_RS05295	BP2806	6	0.181818	P	Acts as a magnesium transporter
966	1107281	1108573	-	B1917_RS05305	BP2804	6	0.181818	P	Rieske 2Fe-2S
967	1108580	1109590	-	B1917_RS05310	BP2803	6	0.181818	S	Acyltransferase family
968	1109761	1110726	-	B1917_RS05315	BP2802	6	0.181818	S	protein conserved in bacteria
969	1110901	1111731	+	B1917_RS05320	BP2801	6	0.181818	K	IclR helix-turn-helix domain
970	1111818	1112084	+	B1917_RS05325	BP2800	6	0.181818	L	Bidirectionally degrades single-stranded DNA into large acid-insoluble oligonucleotides, which are then degraded further into small acid-soluble oligonucleotides
971	1112089	1113000	+	B1917_RS05330	BP2799	6	0.181818	H	Belongs to the FPP GGPP synthase family
972	1113050	1114912	+	B1917_RS05335	BP2798	6	0.181818	H	Catalyzes the acyloin condensation reaction between C atoms 2 and 3 of pyruvate and glyceraldehyde 3-phosphate to yield 1-deoxy-D-xylulose-5-phosphate (DXP)
973	1115069	1115866	+	B1917_RS05340	BP2797	6	0.181818	S	Converts GTP to 7,8-dihydroneopterin triphosphate
974	1116086	1116466	+	B1917_RS05345	BP2796	6	0.181818	J	Binds together with S18 to 16S ribosomal RNA
975	1116514	1116837	+	B1917_RS05350	BP2795	6	0.181818	L	Binds single-stranded DNA at the primosome assembly site (PAS)
976	1116930	1117202	+	B1917_RS05355	BP2794	6	0.181818	J	Binds as a heterodimer with protein S6 to the central domain of the 16S rRNA, where it helps stabilize the platform of the 30S subunit
977	1117218	1117673	+	B1917_RS05360	BP2793	6	0.181818	J	Binds to the 23S rRNA
978	1117790	1118626	+	B1917_RS05365	BP2792	6	0.181818	T	lipopolysaccharide core region biosynthetic process
979	1118623	1119996	+	B1917_RS05370	BP2791	6	0.181818	L	it exhibits DNA-dependent ATPase activity and contains distinct active sites for ATP binding, DNA binding, and interaction with DnaC protein, primase, and other prepriming proteins
980	1120017	1120985	-	B1917_RS05375	BP2790	6	0.181818	S	Sodium bile acid symporter family protein
981	1121065	1122042	-	B1917_RS05380	BP2789	6	0.181818	C	Belongs to the PdxA family
982	1122147	1123826	-	B1917_RS05385	BP2788	6	0.181818	T	ATPase related to phosphate starvation-inducible protein PhoH
983	1123906	1124370	-	B1917_RS05390	BP2787	6	0.181818	O	Redoxin
984	1124373	1124825	-	B1917_RS05395	BP2786	6	0.181818	S	Protein of unknown function (DUF498/DUF598)
985	1124922	1126229	+	B1917_RS05400	BP2785	6	0.181818	E	Aminotransferase
986	1126226	1127530	+	B1917_RS05405	BP2784	6	0.181818	E	Catalyzes the formation of L-aspartate 4-semialdehyde from L-homoserine
987	1127527	1128933	+	B1917_RS05410	BP2783	6	0.181818	E	Catalyzes the formation of L-threonine from O-phospho-L-homoserine
988	1129147	1129368	+	B1917_RS05415	BP2782	6	0.181818	S	Bacterial protein of unknown function (DUF903)
989	1129577	1130527	+	B1917_RS05420	IS481	6	0.181818	L	Transposase for IS481 element
990	1130584	1131696	+	B1917_RS05425	BP2780	6	0.181818	C	Belongs to the LDH2 MDH2 oxidoreductase family
991	1134080	1135030	-	B1917_RS05440	IS481	6	0.181818		NA
992	1135621	1136397	+	B1917_RS05450	BP2774	6	0.181818	G	Belongs to the HpcH HpaI aldolase family
993	1136515	1136778	-	B1917_RS05455	BP2773	6	0.181818	J	Binds directly to 16S ribosomal RNA
994	1136879	1137883	-	B1917_RS05460	BP2772	6	0.181818	PT	Fe2 -dicitrate sensor, membrane component
995	1138084	1139685	-	B1917_RS05465	BP2771	6	0.181818	U	Involved in peptidoglycan biosynthesis. Transports lipid-linked peptidoglycan precursors from the inner to the outer leaflet of the cytoplasmic membrane
996	1139711	1140469	-	B1917_RS05470	BP2770	6	0.181818	IQ	Belongs to the short-chain dehydrogenases reductases (SDR) family
997	1140561	1141217	-	B1917_RS05475	BP2769	6	0.181818	F	Catalyzes the reversible transfer of the terminal phosphate group between ATP and AMP. Plays an important role in cellular energy homeostasis and in adenine nucleotide metabolism
998	1141308	1142072	-	B1917_RS05480	BP2768	6	0.181818	M	Activates KDO (a required 8-carbon sugar) for incorporation into bacterial lipopolysaccharide in Gram-negative bacteria
999	1142082	1142270	-	B1917_RS05485	BP2767	6	0.181818	S	Belongs to the UPF0434 family
1000	1142326	1143369	-	B1917_RS05490	BP2766	6	0.181818	F	Transfers the gamma-phosphate of ATP to the 4'-position of a tetraacyldisaccharide 1-phosphate intermediate (termed DS-1- P) to form tetraacyldisaccharide 1,4'-bis-phosphate (lipid IVA)
1001	1143366	1143779	-	B1917_RS05495	BP2765	6	0.181818	U	Biopolymer transport protein ExbD/TolR
1002	1143776	1144396	-	B1917_RS05500	BP2764	6	0.181818	U	MotA/TolQ/ExbB proton channel family
1003	1144677	1145627	+	B1917_RS05505	IS481	6	0.181818		NA
1004	1145795	1147186	+	B1917_RS05510	BP2762	6	0.181818	L	Bidirectionally degrades single-stranded DNA into large acid-insoluble oligonucleotides, which are then degraded further into small acid-soluble oligonucleotides
1005	1147259	1147837	+	B1917_RS05515	BP2761	6	0.181818	C	Destroys radicals which are normally produced within the cells and which are toxic to biological systems
1006	1147954	1149351	+	B1917_RS05520	BP2760	6	0.181818	P	Chloride channel protein EriC
1007	1149467	1150672	+	B1917_RS05525	BP2759	6	0.181818	I	Belongs to the thiolase family
1008	1150772	1151290	-	B1917_RS05530	BP2758	6	0.181818	S	Uncharacterized ACR, COG1430
1009	1151385	1151630	-	B1917_RS05535	BP2757	6	0.181818	K	'Cold-shock' DNA-binding domain
1010	1151858	1152172	+	B1917_RS05540	BP2756	6	0.181818	S	Involved in the modulation of the specificity of the ClpAP-mediated ATP-dependent protein degradation
1011	1152262	1157451	+	B1917_RS05545	BP2755	6	0.181818	S	Alpha-2-Macroglobulin
1012	1157448	1159616	+	B1917_RS05550	BP2754	6	0.181818	M	penicillin-binding protein
1013	1159636	1161987	+	B1917_RS05555	BP2753	6	0.181818	O	Belongs to the ClpA ClpB family
1014	1161992	1163311	+	B1917_RS05560	BP2752	6	0.181818	S	paraquat-inducible protein A
1015	1163330	1165003	+	B1917_RS05565	BP2751	6	0.272727	Q	Paraquat-inducible protein B
1016	1165008	1165676	+	B1917_RS05570	BP2750	6	0.272727	S	ABC-type transport auxiliary lipoprotein component
1017	1165833	1169654	+	B1917_RS05575	BP2749	6	0.272727	C	Oxidizes proline to glutamate for use as a carbon and nitrogen source
1018	1169985	1170935	+	B1917_RS05580	IS481	6	0.272727	L	Transposase for IS481 element
1019	1170957	1172102	+	B1917_RS05585	BP2747	6	0.272727	E	ABC-type branched-chain amino acid transport systems periplasmic component
1020	1172251	1173180	+	B1917_RS05590	BP2746	6	0.272727	U	Belongs to the binding-protein-dependent transport system permease family
1021	1173177	1174265	+	B1917_RS05595	BP2745	6	0.363636	E	Belongs to the binding-protein-dependent transport system permease family
1022	1174262	1175065	+	B1917_RS05600	BP2744	6	0.363636	E	ABC-type branched-chain amino acid transport systems ATPase component
1023	1175062	1175793	+	B1917_RS05605	BP2743	6	0.363636	E	ABC-type branched-chain amino acid transport systems ATPase component
1024	1175851	1177140	-	B1917_RS05610	BP2742	6	0.363636	EGP	Permeases of the major facilitator superfamily
1025	1177237	1177839	+	B1917_RS05615	BP2741	6	0.363636	K	Transcriptional regulator
1026	1178785	1181064	+	B1917_RS05625	BP2738	6	0.363636		NA
1027	1182393	1182731	-	B1917_RS05635	BP2736	6	0.363636	K	Nitrogen regulatory protein P-II
1028	1183400	1183705	+	B1917_RS05640	BP2735	6	0.363636	S	Membrane fusogenic activity
1029	1185412	1186362	+	B1917_RS05650	IS481	6	0.545455		NA
1030	1186359	1187690	-	B1917_RS05655	BP2732	6	0.545455	EGP	Permeases of the major facilitator superfamily
1031	1188930	1190951	+	B1917_RS05665	BP2730	6	0.545455	C	Belongs to the heme-copper respiratory oxidase family
1032	1190944	1191585	+	B1917_RS05670	BP2729	6	0.545455	C	Heme copper-type cytochrome quinol oxidase subunit 3
1033	1191582	1191989	+	B1917_RS05675	BP2728	6	0.545455	C	oxidase, subunit
1034	1191986	1192786	+	B1917_RS05680	BP2727	6	0.545455	S	SURF1-like protein
1035	1192861	1193565	+	B1917_RS05685	BP2726	6	0.545455	IQ	Dehydrogenases with different specificities (related to short-chain alcohol dehydrogenases)
1036	1193597	1194391	+	B1917_RS05690	BP2725	6	0.545455	E	N-formylglutamate amidohydrolase
1037	1194388	1195338	-	B1917_RS05695	IS481	6	0.545455		NA
1038	1195437	1196387	-	B1917_RS05700	IS481	6	0.545455	L	Transposase for IS481 element
1039	1196486	1196920	-	B1917_RS05705	BP2723	6	0.545455	K	MerR, DNA binding
1040	1197003	1199339	+	B1917_RS05710	BP2722	6	0.545455	P	Cation transport ATPase
1041	1199531	1200547	+	B1917_RS05715	IS1663	6	0.545455	L	Transposase
1042	1200738	1201328	-	B1917_RS05720	BP2720	6	0.545455	K	Bacterial transcriptional repressor C-terminal
1043	1201419	1201724	-	B1917_RS05725	BP2719	6	0.545455	S	Domain of unknown function (DUF4148)
1044	1202192	1203199	+	B1917_RS05730	BP2718	6	0.636364	H	Catalyzes the conversion of dethiobiotin (DTB) to biotin by the insertion of a sulfur atom into dethiobiotin via a radical- based mechanism
1045	1203196	1204071	+	B1917_RS05735	BP2717	6	0.636364	EG	Psort location CytoplasmicMembrane, score 10.00
1046	1204146	1205612	-	B1917_RS05740	BP2716	6	0.636364	EGP	Permeases of the major facilitator superfamily
1047	1205624	1206127	-	B1917_RS05745	BP2715	6	0.636364	O	Peroxiredoxin
1048	1206374	1206805	+	B1917_RS05750	BP2714	6	0.636364	-	-
1049	1206815	1207720	-	B1917_RS05755	BP2713	6	0.636364	Q	Dienelactone hydrolase family
1050	1207717	1211178	-	B1917_RS05760	BP2712	6	0.636364	M	Domain of Unknown Function (DUF748)
1051	1211314	1211799	+	B1917_RS05765	BP2711	6	0.636364	H	Catalyzes the conversion of (8S)-3',8-cyclo-7,8- dihydroguanosine 5'-triphosphate to cyclic pyranopterin monophosphate (cPMP)
1052	1211780	1212031	+	B1917_RS05770	BP2710	6	0.636364	H	Involved in sulfur transfer in the conversion of molybdopterin precursor Z to molybdopterin
1053	1212028	1212519	+	B1917_RS05775	BP2709	6	0.636364	H	Molybdopterin converting factor
1054	1212516	1213037	+	B1917_RS05780	BP2708	6	0.636364	H	May be involved in the biosynthesis of molybdopterin
1055	1213044	1214249	+	B1917_RS05785	BP2707	6	0.636364	H	Molybdopterin biosynthesis
1056	1214394	1215491	-	B1917_RS05790	BP2706	6	0.636364	H	Catalyzes the cyclization of GTP to (8S)-3',8-cyclo-7,8- dihydroguanosine 5'-triphosphate
1057	1215502	1216608	-	B1917_RS05795	BP2705	6	0.636364	P	LysR family transcriptional regulator
1058	1216743	1217693	+	B1917_RS05800	IS481	6	0.636364		NA
1059	1217796	1218380	+	B1917_RS05805	BP2703	6	0.636364	C	Nitroreductase family
1060	1218450	1219871	-	B1917_RS05810	BP2702	6	0.636364	E	Catalyzes the formation of arginine from (N-L-arginino)succinate
1061	1219979	1221325	+	B1917_RS05815	BP2701	6	0.636364	M	mechanosensitive channel
1062	1221364	1222998	+	B1917_RS05820	BP2700	6	0.636364	H	Catalyzes the ATP-dependent amidation of deamido-NAD to form NAD. Uses L-glutamine as a nitrogen source
1063	1223042	1223380	+	B1917_RS05825	BP2699	6	0.636364	K	at high nitrogen levels P-II prevents the phosphorylation of NR-I, the transcriptional activator of the glutamine synthetase gene (glnA)
1064	1223405	1223779	-	B1917_RS05830	BP2698	6	0.636364	L	Pyrimidine dimer DNA glycosylase
1065	1226892	1227773	-	B1917_RS05850	BP2694	6	0.636364	K	LysR substrate binding domain
1066	1227881	1229509	+	B1917_RS05855	BP2693	6	0.636364	E	Gamma-glutamyltransferase
1067	1229551	1231068	+	B1917_RS05860	BP2692	6	0.636364	E	Extracellular solute-binding protein, family 5 middle family protein 14
1068	1231163	1232107	+	B1917_RS05865	BP2691	6	0.636364	P	ABC-type dipeptide oligopeptide nickel transport systems, permease components
1069	1233289	1234191	-	B1917_RS05875	BP2689	6	0.636364	S	One of several proteins that assist in the late maturation steps of the functional core of the 30S ribosomal subunit. Helps release RbfA from mature subunits. May play a role in the assembly of ribosomal proteins into the subunit. Circularly permuted GTPase that catalyzes slow GTP hydrolysis, GTPase activity is stimulated by the 30S ribosomal subunit
1070	1234188	1235453	-	B1917_RS05880	BP2688	6	0.636364	O	Peptidase M48
1071	1235498	1236043	+	B1917_RS05885	BP2687	6	0.636364	A	3'-to-5' exoribonuclease specific for small oligoribonucleotides
1072	1236077	1236763	+	B1917_RS05890	BP2686	6	0.727273	H	Catalyzes the epimerization of the S- and R-forms of NAD(P)HX, a damaged form of NAD(P)H that is a result of enzymatic or heat-dependent hydration. This is a prerequisite for the S- specific NAD(P)H-hydrate dehydratase to allow the repair of both epimers of NAD(P)HX
1073	1236735	1237664	-	B1917_RS05895	BP2685	6	0.727273	K	Phenylacetic acid degradation operon negative regulatory protein
1074	1237836	1238825	+	B1917_RS05900	BP2684	6	0.727273	S	Phenylacetate-CoA oxygenase
1075	1238890	1239174	+	B1917_RS05905	BP2683	6	0.727273	Q	Phenylacetic acid degradation
1076	1239190	1239954	+	B1917_RS05910	BP2682	6	0.636364	S	phenylacetic acid degradation protein
1077	1239951	1240457	+	B1917_RS05915	BP2681	6	0.636364	L	Phenylacetate-CoA oxygenase, PaaJ subunit
1078	1241619	1242569	+	B1917_RS05925	IS481	6	0.636364	L	Transposase for IS481 element
1079	1242657	1244309	+	B1917_RS05930	BP2678	6	0.636364	C	Phenylacetic acid degradation protein PaaN
1080	1244320	1245108	+	B1917_RS05935	BP2677	6	0.636364	I	enoyl-CoA hydratase
1081	1245108	1245578	+	B1917_RS05940	BP2676	6	0.636364	Q	Phenylacetic acid degradation protein
1082	1245653	1246966	+	B1917_RS05945	BP2675	6	0.636364	H	Catalyzes the activation of phenylacetic acid (PA) to phenylacetyl-CoA (PA-CoA)
1083	1247020	1247625	-	B1917_RS05950	BP2674	6	0.727273	NU	Type-1 fimbrial protein, A
1084	1247942	1248892	+	B1917_RS05955	IS1002	6	0.818182	L	Transposase for IS481 element
1085	1248889	1249839	-	B1917_RS05960	IS481	6	0.818182	L	Transposase for IS481 element
1086	1250100	1251128	-	B1917_RS05965	BP2671	6	0.818182	G	TRAP transporter solute receptor subunit DctP family protein 5
1087	1251208	1252506	-	B1917_RS05970	BP2670	6	0.818182	G	Transporter
1088	1252503	1253084	-	B1917_RS05975	BP2669	6	0.818182	G	Tripartite ATP-independent periplasmic transporter subunit DctQ family protein 8
1089	1253397	1257443	+	B1917_RS05980	BP2668	6	0.818182	F	Phosphoribosylformylglycinamidine synthase involved in the purines biosynthetic pathway. Catalyzes the ATP-dependent conversion of formylglycinamide ribonucleotide (FGAR) and glutamine to yield formylglycinamidine ribonucleotide (FGAM) and glutamate
1090	1257684	1265345	+	B1917_RS05985	BP2667	6	0.818182	MU	haemagglutination activity domain
1091	1265342	1266292	-	B1917_RS05990	IS481	6	0.818182		NA
1092	1267432	1267905	-	B1917_RS06000	BP2664	6	0.818182	K	transcriptional
1093	1268045	1268665	-	B1917_RS06005	BP2663	6	0.818182	K	transcriptional regulator, XRE family
1094	1268801	1269601	+	B1917_RS06010	BP2662	6	0.818182	G	Class II Aldolase and Adducin N-terminal domain
1095	1269656	1270747	+	B1917_RS06015	BP2661	6	0.818182	Q	Part of the tripartite ATP-independent periplasmic (TRAP) transport system
1096	1270769	1271212	-	B1917_RS06020	BP2660	6	0.818182	H	synthase
1097	1271241	1271873	-	B1917_RS06025	BP2659	6	0.818182	H	Catalyzes the complex heterocyclic radical-mediated conversion of 6-carboxy-5,6,7,8-tetrahydropterin (CPH4) to 7- carboxy-7-deazaguanine (CDG), a step common to the biosynthetic pathways of all 7-deazapurine-containing compounds
1098	1271984	1272400	+	B1917_RS06030	BP2658	6	0.818182	J	RF-1 domain
1099	1272393	1273085	+	B1917_RS06035	BP2657	6	0.818182	S	Predicted membrane protein (DUF2238)
1100	1273192	1273566	+	B1917_RS06040	BP2656	6	0.818182	S	MAPEG family
1101	1273643	1274452	-	B1917_RS06045	BP2655	6	0.818182	K	Transcriptional regulator
1102	1274548	1275492	+	B1917_RS06050	BP2654	6	0.818182	EM	Dihydrodipicolinate synthetase family
1103	1275531	1276502	+	B1917_RS06055	BP2653	6	0.818182	E	Tripartite tricarboxylate transporter family receptor
1104	1276593	1277030	-	B1917_RS06060	BP2652	6	0.545455	-	-
1105	1277089	1277970	-	B1917_RS06065	BP2651	6	0.545455	S	Transport and Golgi organisation 2
1106	1278974	1279834	+	B1917_RS06075	BP2649	6	0.545455	S	Amidohydrolase
1107	1279867	1281249	+	B1917_RS06080	BP2648	6	0.454545	C	FAD binding domain
1108	1281246	1282265	+	B1917_RS06085	BP2647	6	0.454545	E	Tripartite tricarboxylate transporter family receptor
1109	1282638	1283132	+	B1917_RS06090	BP2646	6	0.454545	IQ	Dehydrogenases with different specificities (related to short-chain alcohol dehydrogenases
1110	1283140	1283880	-	B1917_RS06095	BP2645	6	0.272727	K	Transcriptional regulator
1111	1283961	1285565	-	B1917_RS06100	BP2644	6	0.181818	C	Glycerol-3-phosphate dehydrogenase
1112	1285605	1286414	-	B1917_RS06105	BP2643	6	0.0909091	K	Glycerol-3-phosphate regulon repressor
1113	1289565	1290377	+	B1917_RS06125	BP2640	6	0.0909091	P	COG0395 ABC-type sugar transport system, permease component
1114	1290390	1290698	+	B1917_RS06130	BP2639	6	0.0909091	S	Integral membrane protein
1115	1290816	1292546	+	B1917_RS06135	BP2638	6	0.0909091	G	ABC-type sugar transport system periplasmic component
1116	1292548	1293693	-	B1917_RS06140	BP2637	6	0.0909091	-	-
1117	1293823	1294491	-	B1917_RS06145	BP2636	6	0.0909091	S	Protein of unknown function (DUF502)
1118	1294613	1295080	-	B1917_RS06150	BP2635	NA	0	K	Lrp/AsnC ligand binding domain
1119	1295216	1296598	+	B1917_RS06155	BP2634	NA	0	C	Oxidative deamination of D-amino acids
1120	1296595	1297719	+	B1917_RS06160	BP2633	NA	0	L	Calcineurin-like phosphoesterase
1121	1297716	1300352	+	B1917_RS06165	BP2632	NA	0	L	RecF RecN SMC N terminal domain-containing protein
1122	1300423	1300704	-	B1917_RS06170	BP2631	NA	0	S	protein conserved in bacteria
1123	1300768	1301718	+	B1917_RS06175	IS481	NA	0	L	Transposase for IS481 element
1124	1303300	1303836	+	B1917_RS06190	NA	NA	0		NA
1125	1303855	1305468	+	B1917_RS06195	BP2627	NA	0	S	HAF family
1126	1305465	1306076	-	B1917_RS06200	BP2626	NA	0	S	Uncharacterized protein conserved in bacteria (DUF2239)
1127	1306299	1307759	+	B1917_RS06205	BP2625	NA	0	F	Catalyzes the conversion of inosine 5'-phosphate (IMP) to xanthosine 5'-phosphate (XMP), the first committed and rate- limiting step in the de novo synthesis of guanine nucleotides, and therefore plays an important role in the regulation of cell growth
1128	1307856	1309448	+	B1917_RS06210	BP2624	NA	0	F	Catalyzes the synthesis of GMP from XMP
1129	1309772	1310059	+	B1917_RS06215	BP2623	NA	0	K	Helix-turn-helix domain
1130	1310061	1311401	+	B1917_RS06220	BP2622	NA	0	S	HipA N-terminal domain
1131	1311497	1312186	-	B1917_RS06225	BP2621	NA	0	K	Bacterial regulatory proteins, tetR family
1132	1312199	1313629	+	B1917_RS06230	BP2620	NA	0	EGP	Major Facilitator Superfamily
1133	1315354	1316175	+	B1917_RS06240	BP2618	NA	0	K	Transcriptional regulator
1134	1316186	1317757	+	B1917_RS06245	BP2617	NA	0	S	amidohydrolase
1135	1317786	1318763	+	B1917_RS06250	BP2616	NA	0	P	NMT1-like family
1136	1318790	1319593	+	B1917_RS06255	BP2615	NA	0	P	ABC transporter
1137	1319590	1320384	+	B1917_RS06260	BP2614	NA	0	P	ABC-type nitrate sulfonate bicarbonate transport system permease component
1138	1320392	1321627	+	B1917_RS06265	BP2613	NA	0	S	Protein of unknown function (DUF521)
1139	1321620	1322054	+	B1917_RS06270	BP2612	NA	0	S	Protein of unknown function DUF126
1140	1322804	1323754	+	B1917_RS06280	IS481	NA	0		NA
1141	1323734	1324315	-	B1917_RS06285	BP2605	NA	0	S	DJ-1/PfpI family
1142	1324376	1326103	-	B1917_RS06290	BP2610	NA	0	U	STAS domain
1143	1326215	1327573	+	B1917_RS06295	BP2609	NA	0	J	Beta-Casp domain
1144	1327866	1328816	+	B1917_RS06300	IS481	NA	0		NA
1145	1328857	1329927	+	B1917_RS06305	BP2607	NA	0	S	Fusaric acid resistance protein-like
1146	1329950	1330828	-	B1917_RS06310	BP2606	NA	0	S	Beta-lactamase superfamily domain
1147	1331000	1331971	+	B1917_RS06315	BP2605	NA	0	K	DJ-1/PfpI family
1148	1332134	1332976	-	B1917_RS06320	BP2604	NA	0	K	LysR substrate binding domain
1149	1333138	1333818	+	B1917_RS06325	BP2603	NA	0	T	ChrR Cupin-like domain
1150	1333812	1334981	+	B1917_RS06330	BP2602	NA	0	E	Flavin containing amine oxidoreductase
1151	1334978	1336009	+	B1917_RS06335	BP2601	NA	0	C	Alcohol dehydrogenase GroES-like domain
1152	1336053	1337294	+	B1917_RS06340	BP2600	NA	0	EGP	Major Facilitator Superfamily
1153	1337329	1338861	-	B1917_RS06345	BP2599	NA	0	EK	Aminotransferase class I and II
1154	1338942	1339565	+	B1917_RS06350	BP2598	NA	0	K	Transcriptional regulator
1155	1339596	1340207	+	B1917_RS06355	BP2597	NA	0	E	LysE type translocator
1156	1340243	1340713	+	B1917_RS06360	BP2596	NA	0	S	Domain of unknown function (DU1801)
1157	1341145	1342149	+	B1917_RS06365	BP2595	NA	0	E	Peptidase M20
1158	1342186	1343700	+	B1917_RS06370	BP2594	NA	0	E	Bacterial extracellular solute-binding proteins, family 5 Middle
1159	1343704	1344663	+	B1917_RS06375	BP2593	NA	0	P	Binding-protein-dependent transport system inner membrane component
1160	1344692	1345495	+	B1917_RS06380	BP2592	NA	0	EP	Binding-protein-dependent transport system inner membrane component
1161	1345497	1347131	+	B1917_RS06385	BP2591	NA	0	P	Belongs to the ABC transporter superfamily
1162	1347215	1348276	+	B1917_RS06390	BP2590	NA	0	K	helix_turn _helix lactose operon repressor
1163	1348748	1349272	+	B1917_RS06395	BP2589	NA	0	K	prophage cp4-57 regulatory
1164	1349688	1350638	+	B1917_RS06405	IS481	NA	0	L	Transposase for IS481 element
1165	1350635	1351705	-	B1917_RS06410	BP2586	NA	0	S	LexA-binding, inner membrane-associated putative hydrolase
1166	1351778	1352416	+	B1917_RS06415	BP2585	NA	0	S	SNARE associated Golgi protein
1167	1352711	1352938	+	B1917_RS06420	BP2584	NA	0	K	PFAM GCN5-related N-acetyltransferase
1168	1353061	1353774	+	B1917_RS06425	BP2583	NA	0	Q	Methyltransferase domain
1169	1354019	1354969	-	B1917_RS06430	IS481	NA	0		NA
1170	1355073	1355354	+	B1917_RS06435	BP2581	NA	0	-	-
1171	1355469	1356917	-	B1917_RS06440	BP2580	NA	0	K	Transcriptional regulators containing a DNA-binding HTH domain and an aminotransferase domain (MocR family) and their eukaryotic orthologs
1172	1357028	1357978	+	B1917_RS06445	IS481	NA	0	L	Transposase for IS481 element
1173	1357975	1358424	-	B1917_RS06450	BP2578	NA	0	F	This enzyme is involved in nucleotide metabolism it produces dUMP, the immediate precursor of thymidine nucleotides and it decreases the intracellular concentration of dUTP so that uracil cannot be incorporated into DNA
1174	1358619	1359569	+	B1917_RS06455	IS481	NA	0	L	Transposase for IS481 element
1175	1359905	1360102	+	B1917_RS06460	BP2576	NA	0	J	Belongs to the bacterial ribosomal protein bL35 family
1176	1360118	1360477	+	B1917_RS06465	BP2575	NA	0	J	Binds directly to 23S ribosomal RNA and is necessary for the in vitro assembly process of the 50S ribosomal subunit. It is not involved in the protein synthesizing functions of that subunit
1177	1360552	1361574	+	B1917_RS06470	BP2574	NA	0	J	Belongs to the class-II aminoacyl-tRNA synthetase family. Phe-tRNA synthetase alpha subunit type 1 subfamily
1178	1361587	1364004	+	B1917_RS06475	BP2573	NA	0	J	Belongs to the phenylalanyl-tRNA synthetase beta subunit family. Type 1 subfamily
1179	1364010	1364351	+	B1917_RS06480	BP2572	NA	0	K	This protein is one of the two subunits of integration host factor, a specific DNA-binding protein that functions in genetic recombination as well as in transcriptional and translational control
1180	1364410	1364820	+	B1917_RS06485	BP2571	NA	0	K	Transcriptional regulator
1181	1364993	1365069	+	B1917_RS06490	NA	NA	0		NA
1182	1365320	1366411	-	B1917_RS06495	BP2570	NA	0		NA
1183	1366595	1367191	+	B1917_RS06500	BP2569	NA	0	S	Las17-binding protein actin regulator
1184	1367291	1367473	-	B1917_RS06505	BP2731	NA	0		NA
1185	1367584	1368534	+	B1917_RS06510	IS481	NA	0	L	Transposase for IS481 element
1186	1368662	1369009	-	B1917_RS06515	NA	NA	0		NA
1187	1369046	1369122	+	B1917_RS06520	NA	NA	0		NA
1188	1369221	1369604	+	B1917_RS06525	BP2567	NA	0	-	-
1189	1369746	1370519	-	B1917_RS06530	BP2566	NA	0	L	Endonuclease I
1190	1370662	1370793	+	B1917_RS06535	BP2565	NA	0	S	Entericidin EcnA/B family
1191	1370919	1371353	+	B1917_RS06540	BP2564	NA	0	-	-
1192	1371355	1371768	+	B1917_RS06545	BP2563	NA	0	-	-
1193	1371875	1373170	+	B1917_RS06550	BP2562	NA	0	F	Belongs to the ATCase OTCase family
1194	1373210	1374109	-	B1917_RS06555	BP2561	NA	0	L	May be involved in recombination
1195	1374263	1374679	+	B1917_RS06560	BP2560	NA	0	-	-
1196	1374731	1376038	-	B1917_RS06565	BP2559	NA	0	C	PFAM L-carnitine dehydratase bile acid-inducible protein F
1197	1376055	1376942	-	B1917_RS06570	BP2558	NA	0	K	Transcriptional regulator
1198	1377158	1378321	+	B1917_RS06575	BP2557	NA	0	I	acetyl-coa acetyltransferase
1199	1378329	1378721	+	B1917_RS06580	BP2556	NA	0	I	nucleic-acid-binding protein containing a zn-ribbon
1200	1378722	1379165	+	B1917_RS06585	BP2555	NA	0	I	MaoC like domain
1201	1379166	1379912	+	B1917_RS06590	BP2554	NA	0	IQ	KR domain
1202	1379950	1380987	+	B1917_RS06595	BP2553	NA	0	P	Bacterial extracellular solute-binding protein
1203	1381028	1382767	+	B1917_RS06600	BP2552	NA	0	P	Binding-protein-dependent transport system inner membrane component
1204	1382764	1383828	+	B1917_RS06605	BP2551	NA	0	P	TOBE domain
1205	1383856	1384632	+	B1917_RS06610	BP2550	NA	0	I	Belongs to the enoyl-CoA hydratase isomerase family
1206	1384884	1386560	-	B1917_RS06615	BP2549	NA	0	EGP	Permeases of the major facilitator superfamily
1207	1386755	1388113	-	B1917_RS06620	BP2548	NA	0	T	Histidine kinase
1208	1388229	1388918	-	B1917_RS06625	BP2547	NA	0	K	Response regulators consisting of a CheY-like receiver domain and a winged-helix DNA-binding domain
1209	1389158	1390219	+	B1917_RS06630	BP2546	NA	0	L	Can catalyze the hydrolysis of ATP in the presence of single-stranded DNA, the ATP-dependent uptake of single-stranded DNA by duplex DNA, and the ATP-dependent hybridization of homologous single-stranded DNAs. It interacts with LexA causing its activation and leading to its autocatalytic cleavage
1210	1390252	1390818	+	B1917_RS06635	BP2545	NA	0	S	Modulates RecA activity
1211	1390893	1391822	-	B1917_RS06640	BP2544	NA	0	K	Transcriptional regulator
1212	1391984	1394278	+	B1917_RS06645	BP2543	NA	0	E	Catalyzes the transfer of a methyl group from 5- methyltetrahydrofolate to homocysteine resulting in methionine formation
1213	1394483	1395085	+	B1917_RS06650	BP2542	NA	0	S	Protein of unknown function (DUF2889)
1214	1395096	1396256	+	B1917_RS06655	BP2541	NA	0	F	Succinyl-CoA synthetase functions in the citric acid cycle (TCA), coupling the hydrolysis of succinyl-CoA to the synthesis of either ATP or GTP and thus represents the only step of substrate-level phosphorylation in the TCA. The beta subunit provides nucleotide specificity of the enzyme and binds the substrate succinate, while the binding sites for coenzyme A and phosphate are found in the alpha …
1215	1396276	1397157	+	B1917_RS06660	BP2540	NA	0	C	Succinyl-CoA synthetase functions in the citric acid cycle (TCA), coupling the hydrolysis of succinyl-CoA to the synthesis of either ATP or GTP and thus represents the only step of substrate-level phosphorylation in the TCA. The alpha subunit of the enzyme binds the substrates coenzyme A and phosphate, while succinate binding and nucleotide specificity is provided by the beta subunit
1216	1397433	1398128	+	B1917_RS06665	BP2539	NA	0	P	Membrane protein TerC, possibly involved in tellurium resistance
1217	1398287	1399006	+	B1917_RS06670	BP2538	NA	0	P	membrane
1218	1399125	1400069	+	B1917_RS06680	BP2537	NA	0	H	Tetrapolymerization of the monopyrrole PBG into the hydroxymethylbilane pre-uroporphyrinogen in several discrete steps
1219	1400066	1400890	+	B1917_RS06685	BP2536	NA	0	H	Uroporphyrinogen-III synthase
1220	1400928	1402112	+	B1917_RS06690	BP2535	NA	0	H	enzyme of heme biosynthesis
1221	1402116	1403711	+	B1917_RS06695	BP2534	NA	0	H	HemY protein N-terminus
1222	1403740	1404276	+	B1917_RS06700	BP2533	NA	0	C	Catalyzes the hydrolysis of inorganic pyrophosphate (PPi) forming two phosphate ions
1223	1404471	1405166	+	B1917_RS06705	BP2532	NA	0	Q	2-keto-4-pentenoate hydratase 2-oxohepta-3-ene-17-dioic acid hydratase (catechol pathway)
1224	1405193	1405324	+	B1917_RS06710	BP2531	NA	0	S	Entericidin EcnA/B family
1225	1405518	1405781	+	B1917_RS06715	BP2530	NA	0	-	-
1226	1405778	1407094	+	B1917_RS06720	BP2529	NA	0	-	-
1227	1407685	1408341	+	B1917_RS06730	BP2528	NA	0		NA
1228	1408338	1409183	+	B1917_RS06735	BP2527	NA	0	U	Pilus assembly protein
1229	1409180	1410592	+	B1917_RS06740	BP2526	NA	0	U	Pilus formation protein N terminal region
1230	1410589	1413048	+	B1917_RS06745	BP2525A	NA	0	U	Secretion system protein
1231	1413473	1414423	+	B1917_RS06760	IS481	NA	0	L	Transposase for IS481 element
1232	1414426	1415379	+	B1917_RS06765	BP2523	NA	0	S	protein conserved in bacteria
1233	1415383	1416258	+	B1917_RS06770	BP2522	NA	0	F	Catalyzes the oxidation of 5,10- methylenetetrahydrofolate to 5,10-methenyltetrahydrofolate and then the hydrolysis of 5,10-methenyltetrahydrofolate to 10- formyltetrahydrofolate
1234	1416264	1417292	-	B1917_RS06775	BP2521	NA	0	C	Malate/L-lactate dehydrogenase
1235	1417289	1418332	-	B1917_RS06780	BP2520	NA	0	K	LysR substrate binding domain
1236	1418400	1419425	-	B1917_RS06785	BP2519	NA	0	E	PFAM peptidase M19 renal dipeptidase
1237	1419707	1420960	+	B1917_RS06790	BP2518	NA	0	C	FAD dependent oxidoreductase
1238	1420971	1421243	+	B1917_RS06795	BP2517	NA	0	E	Sarcosine oxidase, delta subunit family
1239	1421240	1424179	+	B1917_RS06800	BP2516	NA	0	C	Glycine cleavage T-protein C-terminal barrel domain
1240	1424187	1424786	+	B1917_RS06805	BP2515	NA	0	C	Sarcosine oxidase, gamma subunit family
1241	1424787	1425635	+	B1917_RS06810	BP2514	NA	0	F	Catalyzes the hydrolysis of 10-formyltetrahydrofolate (formyl-FH4) to formate and tetrahydrofolate (FH4)
1242	1425673	1426659	+	B1917_RS06815	BP2513	NA	0	S	Tripartite tricarboxylate transporter family receptor
1243	1426675	1428111	+	B1917_RS06820	BP2512	NA	0	S	MmgE PrpD family
1244	1428124	1428915	+	B1917_RS06825	BP2511	NA	0	I	May increase the rate of spontaneous hydrolysis of aminoacrylate to malonic semialdehyde. Required to remove a toxic intermediate produce in the pyrimidine nitrogen degradation
1245	1428976	1429051	-	B1917_RS06830	NA	NA	0		NA
1246	1429228	1430289	+	B1917_RS06835	BP2510	NA	0	M	Cell wall formation
1247	1430326	1431135	-	B1917_RS06840	BP2509	NA	0	E	Catalyzes the conversion of 4-hydroxy- tetrahydrodipicolinate (HTPA) to tetrahydrodipicolinate
1248	1431136	1431684	-	B1917_RS06845	BP2508	NA	0	M	Part of the outer membrane protein assembly complex, which is involved in assembly and insertion of beta-barrel proteins into the outer membrane
1249	1431835	1432254	+	B1917_RS06850	BP2507	NA	0	K	Belongs to the Fur family
1250	1432329	1433990	-	B1917_RS06855	BP2506	NA	0	L	May be involved in recombinational repair of damaged DNA
1251	1434006	1434905	-	B1917_RS06860	BP2505	NA	0	F	Involved in the regulation of the intracellular balance of NAD and NADP, and is a key enzyme in the biosynthesis of NADP. Catalyzes specifically the phosphorylation on 2'-hydroxyl of the adenosine moiety of NAD to yield NADP
1252	1435020	1436024	+	B1917_RS06865	BP2504	NA	0	K	Negative regulator of class I heat shock genes (grpE- dnaK-dnaJ and groELS operons). Prevents heat-shock induction of these operons
1253	1436082	1437170	+	B1917_RS06870	BP2503	NA	0	H	Catalyzes the ferrous insertion into protoporphyrin IX
1254	1437252	1437494	+	B1917_RS06875	BP2502	NA	0	-	-
1255	1437636	1438190	+	B1917_RS06880	BP2501	NA	0	O	Participates actively in the response to hyperosmotic and heat shock by preventing the aggregation of stress-denatured proteins, in association with DnaK and GrpE. It is the nucleotide exchange factor for DnaK and may function as a thermosensor. Unfolded proteins bind initially to DnaJ
1256	1438198	1438578	+	B1917_RS06885	BP2500	NA	0	CO	COG0526, thiol-disulfide isomerase and thioredoxins
1257	1438669	1440594	+	B1917_RS06890	BP2499	NA	0	O	Heat shock 70 kDa protein
1258	1440695	1441828	+	B1917_RS06895	BP2498	NA	0	O	ATP binding to DnaK triggers the release of the substrate protein, thus completing the reaction cycle. Several rounds of ATP-dependent interactions between DnaJ, DnaK and GrpE are required for fully efficient folding. Also involved, together with DnaK and GrpE, in the DNA replication of plasmids through activation of initiation proteins
1259	1441997	1444747	-	B1917_RS06900	BP2497	NA	0	M	Belongs to the peptidase M16 family
1260	1445080	1445454	+	B1917_RS06905	BP2496	NA	0	-	-
1261	1445492	1446034	+	B1917_RS06910	BP2495	NA	0	M	COG1247 Sortase and related acyltransferases
1262	1446038	1447210	-	B1917_RS06915	BP2494	NA	0	S	VWA domain containing CoxE-like protein
1263	1447232	1448119	-	B1917_RS06920	BP2493	NA	0	S	ATP-binding protein
1264	1448212	1449162	-	B1917_RS06925	IS481	NA	0		NA
1265	1449329	1449682	+	B1917_RS06930	BP2491	NA	0	C	Cytochrome c
1266	1449695	1450057	+	B1917_RS06935	BP2490	NA	0	C	Cytochrome c
1267	1450099	1450524	-	B1917_RS06940	BP2489	NA	0	S	Domain of unknown function (DUF1841)
1268	1450727	1451983	+	B1917_RS06945	BP2488	NA	0	C	Converts isocitrate to alpha ketoglutarate
1269	1452182	1453162	+	B1917_RS06950	BP2487	NA	0	M	Glycosyltransferase family 9 (heptosyltransferase)
1270	1453312	1454553	+	B1917_RS06955	BP2486	NA	0	M	O-Antigen ligase
1271	1454652	1455602	+	B1917_RS06960	IS481	NA	0		NA
1272	1455611	1456306	-	B1917_RS06965	BP2484	NA	0	K	Transcriptional regulatory protein, C terminal
1273	1459128	1459727	-	B1917_RS06975	BP2482	NA	0	P	Part of the high-affinity ATP-driven potassium transport (or Kdp) system, which catalyzes the hydrolysis of ATP coupled with the electrogenic transport of potassium into the cytoplasm. This subunit acts as a catalytic chaperone that increases the ATP- binding affinity of the ATP-hydrolyzing subunit KdpB by the formation of a transient KdpB KdpC ATP ternary complex
1274	1459738	1461903	-	B1917_RS06980	BP2481	NA	0	P	Part of the high-affinity ATP-driven potassium transport (or Kdp) system, which catalyzes the hydrolysis of ATP coupled with the electrogenic transport of potassium into the cytoplasm. This subunit is responsible for energy coupling to the transport system
1275	1461927	1463711	-	B1917_RS06985	BP2480	NA	0	P	Part of the high-affinity ATP-driven potassium transport (or Kdp) system, which catalyzes the hydrolysis of ATP coupled with the electrogenic transport of potassium into the cytoplasm. This subunit binds and transports the potassium across the cytoplasmic membrane
1276	1464495	1464767	+	B1917_RS06990	BP2479	NA	0	S	Domain of unknown function (DUF4212)
1277	1464767	1466833	+	B1917_RS06995	BP2478	NA	0	S	Sodium:solute symporter family
1278	1466830	1467780	-	B1917_RS07000	IS481	NA	0	L	Transposase for IS481 element
1279	1467879	1468829	-	B1917_RS07005	IS481	NA	0		NA
1280	1468945	1469277	-	B1917_RS07010	BP2476	NA	0	U	Membrane transporters of cations and cationic drugs
1281	1469274	1469960	-	B1917_RS07015	BP2475	NA	0	S	Smr domain
1282	1469947	1470906	-	B1917_RS07020	BP2474	NA	0	C	Belongs to the class-II pyridine nucleotide-disulfide oxidoreductase family
1283	1470948	1473308	+	B1917_RS07025	BP2473	NA	0	D	cell division protein
1284	1473308	1473940	+	B1917_RS07030	BP2472	NA	0	M	Participates in the translocation of lipoproteins from the inner membrane to the outer membrane. Only forms a complex with a lipoprotein if the residue after the N-terminal Cys is not an aspartate (The Asp acts as a targeting signal to indicate that the lipoprotein should stay in the inner membrane)
1285	1474003	1475382	+	B1917_RS07035	BP2471	NA	0	L	Recombination factor protein RarA
1286	1475429	1476784	+	B1917_RS07040	BP2470	NA	0	J	Catalyzes the attachment of serine to tRNA(Ser). Is also able to aminoacylate tRNA(Sec) with serine, to form the misacylated tRNA L-seryl-tRNA(Sec), which will be further converted into selenocysteinyl-tRNA(Sec)
1287	1477063	1477311	+	B1917_RS07045	NA	NA	0		NA
1288	1477499	1477816	-	B1917_RS07050	BP2468	NA	0	-	-
1289	1478089	1478604	-	B1917_RS07055	BP2467	NA	0	-	-
1290	1478698	1478859	+	B1917_RS07060	NA	NA	0		NA
1291	1478875	1479630	-	B1917_RS07065	BP2465	NA	0	T	Diguanylate cyclase, GGDEF domain
1292	1479969	1480175	+	B1917_RS07070	BP2125	NA	0		NA
1293	1480183	1480842	-	B1917_RS07075	BP2464	NA	0	U	MarC family integral membrane protein
1294	1481137	1483341	-	B1917_RS07080	BP2463	NA	0	P	TonB dependent receptor
1295	1483452	1484675	-	B1917_RS07085	BP2462	NA	0	EGP	Major Facilitator Superfamily
1296	1484798	1485772	-	B1917_RS07090	BP2461	NA	0	K	helix_turn_helix, arabinose operon control protein
1297	1485840	1487033	-	B1917_RS07095	BP2460	NA	0	P	Ring hydroxylating alpha subunit (catalytic domain)
1298	1487048	1487848	-	B1917_RS07100	BP2459	NA	0	S	FhuF 2Fe-2S C-terminal domain
1299	1487845	1489701	-	B1917_RS07105	BP2458	NA	0	Q	IucA / IucC family
1300	1489698	1490303	-	B1917_RS07110	BP2457	NA	0	Q	Acetyltransferase (GNAT) domain
1301	1490322	1491707	-	B1917_RS07115	BP2456	NA	0	Q	oxidoreductase activity
1302	1492104	1492193	-	B1917_RS07120	NA	NA	0		NA
1303	1492433	1493659	+	B1917_RS07125	BP2455	NA	0	P	COG0475 Kef-type K transport systems, membrane components
1304	1493748	1494530	+	B1917_RS07130	BP2454	NA	0	IQ	Dehydrogenases with different specificities (related to short-chain alcohol dehydrogenases
1305	1494629	1495579	+	B1917_RS07135	IS481	NA	0		NA
1306	1495606	1496379	+	B1917_RS07140	BP2452	NA	0	S	Belongs to the UPF0246 family
1307	1496391	1497632	+	B1917_RS07145	BP2451	NA	0	EGP	Major Facilitator Superfamily
1308	1499414	1500364	+	B1917_RS07155	IS481	NA	0	L	PFAM Integrase catalytic region
1309	1500396	1501493	+	B1917_RS07160	BP1492	3	0.047619	T	Diguanylate cyclase
1310	1501490	1502440	-	B1917_RS07165	IS481	3	0.047619		NA
1311	1502862	1503254	-	B1917_RS07175	BP1495	3	0.047619		NA
1312	1503260	1504036	-	B1917_RS07180	BP1496	3	0.047619	K	Bacterial regulatory proteins, luxR family
1313	1504424	1506373	+	B1917_RS07185	BP1497	3	0.0952381	J	Catalyzes the attachment of threonine to tRNA(Thr) in a two-step reaction L-threonine is first activated by ATP to form Thr-AMP and then transferred to the acceptor end of tRNA(Thr)
1314	1506394	1506939	+	B1917_RS07190	BP1498	3	0.0952381	J	IF-3 binds to the 30S ribosomal subunit and shifts the equilibrum between 70S ribosomes and their 50S and 30S subunits in favor of the free subunits, thus enhancing the availability of 30S subunits on which protein synthesis initiation begins
1315	1507076	1508032	+	B1917_RS07195	BP1499	3	0.0952381	H	Belongs to the prokaryotic GSH synthase family
1316	1508043	1508441	+	B1917_RS07200	BP1500	3	0.0952381	G	PTS system fructose IIA component
1317	1508557	1508826	+	B1917_RS07205	BP1501	3	0.0952381	G	Phosphocarrier protein HPr
1318	1508948	1510642	+	B1917_RS07210	BP1502	3	0.0952381	G	General (non sugar-specific) component of the phosphoenolpyruvate-dependent sugar phosphotransferase system (sugar PTS). This major carbohydrate active-transport system catalyzes the phosphorylation of incoming sugar substrates concomitantly with their translocation across the cell membrane. Enzyme I transfers the phosphoryl group from phosphoenolpyruvate (PEP) to the phosphoryl carrier protein (…
1319	1510807	1511031	-	B1917_RS07215	NA	3	0.0952381		NA
1320	1511630	1512580	+	B1917_RS07220	BP1505	3	0.0952381	E	Ornithine cyclodeaminase/mu-crystallin family
1321	1512622	1513782	+	B1917_RS07225	BP1506	3	0.0952381	E	branched-chain amino acid
1322	1513943	1514863	+	B1917_RS07230	BP1507	3	0.0952381	ET	ABC-type amino acid transport signal transduction systems periplasmic component domain
1323	1514876	1515517	+	B1917_RS07235	BP1508	3	0.0952381	U	Binding-protein-dependent transport system inner membrane component
1324	1515514	1516185	+	B1917_RS07240	BP1509	3	0.0952381	E	ABC-type amino acid transport system permease component
1325	1516182	1516952	+	B1917_RS07245	BP1510	3	0.0952381	E	abc transporter, ATP-binding protein
1326	1517051	1518001	+	B1917_RS07250	IS481	3	0.0952381		NA
1327	1518218	1518622	-	B1917_RS07255	BP1512	3	0.0952381	S	Glutathione-dependent formaldehyde-activating enzyme family protein 4
1328	1518696	1519886	-	B1917_RS07260	BP1513	3	0.0952381	C	Catalyzes the NAD( )-dependent oxidation of formate to carbon dioxide. Formate oxidation is the final step in the methanol oxidation pathway in methylotrophic microorganisms. Has a role in the detoxification of exogenous formate in non- methylotrophic organisms
1329	1519920	1520246	-	B1917_RS07265	BP1514	3	0.0952381	S	Regulatory protein, FmdB family
1330	1520269	1520784	-	B1917_RS07270	BP1515	3	0.0952381	S	AmiS/UreI family transporter
1331	1520843	1522069	-	B1917_RS07275	BP1516	3	0.0952381	C	formamidase
1332	1522247	1523377	-	B1917_RS07280	BP1517	3	0.0952381	K	Bacterial regulatory proteins, luxR family
1333	1523612	1524193	+	B1917_RS07285	BP1518	3	0.0952381	S	MOSC domain
1334	1524330	1525394	+	B1917_RS07290	BP1519	3	0.142857	G	catalyzes the reversible aldol condensation of dihydroxyacetonephosphate and glyceraldehyde 3-phosphate in the Calvin cycle, glycolysis and gluconeogenesis
1335	1525479	1525925	-	B1917_RS07295	BP1520	3	0.142857	S	Glutathione-dependent formaldehyde-activating enzyme
1336	1526150	1527031	+	B1917_RS07300	BP1521	3	0.142857	F	Catalyzes the formation of (S)-2-(5-amino-1-(5-phospho-D-ribosyl)imidazole-4- carboxamido)succinate from 5-amino-1-(5-phospho-D-ribosyl)imidazole-4-carboxylate and L-aspartate in purine biosynthesis
1337	1527086	1527337	+	B1917_RS07305	BP1522	3	0.142857	S	Motility quorum-sensing regulator, toxin of MqsA
1338	1527340	1527741	+	B1917_RS07310	BP1523	3	0.238095	K	Antitoxin component of bacterial toxin-antitoxin system, MqsA
1339	1528005	1528484	+	B1917_RS07315	BP1525	3	0.238095	C	Disulfide bond formation protein DsbB
1340	1528670	1529149	+	B1917_RS07320	BP1526	3	0.285714	F	Catalyzes the conversion of N5-carboxyaminoimidazole ribonucleotide (N5-CAIR) to 4-carboxy-5-aminoimidazole ribonucleotide (CAIR)
1341	1529152	1530342	+	B1917_RS07325	BP1527	3	0.380952	F	Catalyzes the ATP-dependent conversion of 5- aminoimidazole ribonucleotide (AIR) and HCO(3)(-) to N5- carboxyaminoimidazole ribonucleotide (N5-CAIR)
1342	1530347	1531399	+	B1917_RS07330	BP1528	3	0.380952	J	Required for the formation of a threonylcarbamoyl group on adenosine at position 37 (t(6)A37) in tRNAs that read codons beginning with adenine
1343	1531536	1532558	+	B1917_RS07335	BP1529	3	0.380952	ET	COG0834 ABC-type amino acid transport signal transduction systems, periplasmic component domain
1344	1532650	1533486	+	B1917_RS07340	BP1530	3	0.52381	K	Bacterial transcriptional regulator
1345	1533679	1534584	+	B1917_RS07345	BP1531	3	0.52381	E	Arginase family
1346	1534611	1535402	+	B1917_RS07350	BP1532	3	0.52381	ET	Ligated ion channel L-glutamate- and glycine-binding site
1347	1535425	1536117	+	B1917_RS07355	BP1533	3	0.52381	P	Binding-protein-dependent transport system inner membrane component
1348	1536139	1536891	+	B1917_RS07360	BP1534	3	0.52381	E	ABC transporter
1349	1537020	1538579	+	B1917_RS07365	BP1535	3	0.52381	EH	Thiamine pyrophosphate-requiring enzymes acetolactate synthase pyruvate dehydrogenase (cytochrome) glyoxylate carboligase phosphonopyruvate decarboxylase
1350	1538611	1539156	+	B1917_RS07370	BP1536	3	0.52381	I	Acyl dehydratase
1351	1539294	1540550	-	B1917_RS07375	BP1537	3	0.52381	I	acyl-CoA dehydrogenase
1352	1540567	1542261	-	B1917_RS07380	BP1538	3	0.52381	EH	Belongs to the TPP enzyme family
1353	1542419	1543306	+	B1917_RS07385	BP1539	3	0.52381	K	Transcriptional regulator
1354	1543344	1544276	+	B1917_RS07390	BP1540	3	0.52381	D	recombinase XerD
1355	1544290	1544778	+	B1917_RS07395	BP1541	3	0.52381	J	Belongs to the prolyl-tRNA editing family. YbaK EbsC subfamily
1356	1544896	1545474	+	B1917_RS07400	BP1542	3	0.52381	S	DJ-1/PfpI family
1357	1545547	1545948	+	B1917_RS07405	BP1543	3	0.52381	S	protein related to arylsulfate sulfotransferase involved in siderophore biosynthesis
1358	1546047	1546997	+	B1917_RS07410	IS481	3	0.52381		NA
1359	1547004	1548116	-	B1917_RS07415	BP1545	3	0.52381	M	Belongs to the peptidase S11 family
1360	1548482	1548556	-	B1917_RS07420	NA	3	0.52381		NA
1361	1548803	1550005	+	B1917_RS07425	BP1546	3	0.52381	P	COG0477 Permeases of the major facilitator superfamily
1362	1550209	1552869	+	B1917_RS07430	BP1547	3	0.52381	L	PD-(D/E)XK nuclease superfamily
1363	1552882	1556286	+	B1917_RS07435	BP1548	3	0.52381	L	Belongs to the helicase family. UvrD subfamily
1364	1556954	1559179	+	B1917_RS07440	BP1549	3	0.52381	H	DNA polymerase III is a complex, multichain enzyme responsible for most of the replicative synthesis in bacteria. This DNA polymerase also exhibits 3' to 5' exonuclease activity
1365	1559226	1559552	+	B1917_RS07445	BP1550	3	0.52381	S	Binds to DNA and alters its conformation. May be involved in regulation of gene expression, nucleoid organization and DNA protection
1366	1559603	1560211	+	B1917_RS07450	BP1551	3	0.52381	L	May play a role in DNA repair. It seems to be involved in an RecBC-independent recombinational process of DNA repair. It may act with RecF and RecO
1367	1560310	1561260	+	B1917_RS07455	IS481	3	0.52381		NA
1368	1561330	1562094	-	B1917_RS07460	BP1553	3	0.52381	-	-
1369	1562091	1562690	-	B1917_RS07465	BP1554	3	0.52381	-	-
1370	1562794	1563639	-	B1917_RS07470	BP1555	3	0.52381	S	Putative neutral zinc metallopeptidase
1371	1563705	1564331	+	B1917_RS07475	BP1556	3	0.52381	J	Belongs to the SUA5 family
1372	1564328	1565278	-	B1917_RS07480	IS481	3	0.52381		NA
1373	1565377	1566498	-	B1917_RS07485	BP1558	3	0.52381	S	Tat pathway signal
1374	1566479	1567480	-	B1917_RS07490	BP1559	3	0.52381	S	Imelysin
1375	1567586	1569097	-	B1917_RS07495	BP1560	3	0.52381	C	Thiol oxidoreductase
1376	1569094	1570398	-	B1917_RS07500	BP1561	3	0.52381	P	Imelysin
1377	1570510	1571070	-	B1917_RS07505	BP1562	3	0.52381	S	Antibiotic biosynthesis monooxygenase
1378	1571338	1571892	+	B1917_RS07510	BP1563	3	0.52381	S	NADPH-dependent FMN reductase
1379	1572348	1572563	-	B1917_RS07515	BP1565	3	0.52381	S	Dodecin
1380	1572818	1575415	+	B1917_RS07520	BP1566	3	0.52381	L	that it carries out the mismatch recognition step. This protein has a weak ATPase activity
1381	1575412	1576599	+	B1917_RS07525	BP1567	3	0.52381	S	A domain family that is part of the cupin metalloenzyme superfamily.
1382	1577257	1577871	+	B1917_RS07530	BP1568	3	0.52381	NU	Fimbrial
1383	1577960	1579087	-	B1917_RS07535	BP1569	3	0.52381	M	lipoprotein
1384	1579099	1580004	-	B1917_RS07540	BP1570	3	0.52381	E	Catalyzes the condensation of (S)-aspartate-beta- semialdehyde (S)-ASA and pyruvate to 4-hydroxy- tetrahydrodipicolinate (HTPA)
1385	1580897	1581847	+	B1917_RS07550	IS481	3	0.52381		NA
1386	1582029	1582781	+	B1917_RS07555	BP1573	3	0.52381	ET	Belongs to the bacterial solute-binding protein 3 family
1387	1582850	1583509	+	B1917_RS07560	BP1574	3	0.52381	P	mutations impair ability of Escherichia coli to transport and utilize glutamine
1388	1583506	1584234	+	B1917_RS07565	BP1575	3	0.52381	E	to ATP-binding component of ABC transporters
1389	1584247	1586526	-	B1917_RS07570	BP1576	3	0.52381	KT	In eubacteria ppGpp (guanosine 3'-diphosphate 5-' diphosphate) is a mediator of the stringent response that coordinates a variety of cellular activities in response to changes in nutritional abundance
1390	1586551	1586754	-	B1917_RS07575	BP1577	3	0.52381	K	Promotes RNA polymerase assembly. Latches the N- and C- terminal regions of the beta' subunit thereby facilitating its interaction with the beta and alpha subunits
1391	1586796	1587443	-	B1917_RS07580	BP1578	3	0.52381	F	Essential for recycling GMP and indirectly, cGMP
1392	1587564	1588481	-	B1917_RS07585	BP1579	3	0.428571	C	Cytochrome C oxidase, cbb3-type, subunit III
1393	1588478	1589191	-	B1917_RS07590	BP1580	3	0.47619	C	Cytochrome C oxidase, cbb3-type, subunit III
1394	1589429	1590199	+	B1917_RS07595	BP1581	3	0.47619	S	Belongs to the short-chain dehydrogenases reductases (SDR) family
1395	1590204	1590803	-	B1917_RS07600	BP1582	3	0.47619	M	NlpC P60 family protein
1396	1591048	1592538	+	B1917_RS07605	BP1583	3	0.47619	F	Catalyzes the hydrolysis of the N-glycosidic bond of AMP to form adenine and ribose 5-phosphate. Involved in regulation of AMP concentrations
1397	1592597	1592881	-	B1917_RS07610	BP1584	3	0.47619	K	Helix-turn-helix
1398	1592878	1593006	-	B1917_RS07615	NA	3	0.428571		NA
1399	1593019	1593174	-	B1917_RS07620	NA	3	0.428571		NA
1400	1593447	1594373	-	B1917_RS07625	BP1587	3	0.428571	S	Domain of unknown function (DUF1732)
1401	1594510	1595250	+	B1917_RS07630	BP1588	3	0.428571	J	Phosphorolytic exoribonuclease that removes nucleotide residues following the -CCA terminus of tRNA and adds nucleotides to the ends of RNA molecules by using nucleoside diphosphates as substrates
1402	1595417	1596793	-	B1917_RS07635	BP1589	3	0.428571	S	protein involved in propionate catabolism
1403	1596975	1597880	+	B1917_RS07640	BP1590	3	0.619048	K	Transcriptional regulator
1404	1599532	1601334	-	B1917_RS07650	BP1592	3	0.571429	T	Putative diguanylate phosphodiesterase
1405	1601452	1602102	+	B1917_RS07655	BP1593	3	0.571429	F	Pyrophosphatase that catalyzes the hydrolysis of nucleoside triphosphates to their monophosphate derivatives, with a high preference for the non-canonical purine nucleotides XTP (xanthosine triphosphate), dITP (deoxyinosine triphosphate) and ITP. Seems to function as a house-cleaning enzyme that removes non-canonical purine nucleotides from the nucleotide pool, thus preventing their incorporation…
1406	1602201	1603151	+	B1917_RS07660	IS481	3	0.571429	L	Transposase for IS481 element
1407	1603250	1604200	+	B1917_RS07665	IS481	3	0.571429	L	Transposase for IS481 element
1408	1604222	1605442	+	B1917_RS07670	BP1595	3	0.571429	H	Involved in the biosynthesis of porphyrin-containing compound
1409	1605628	1607040	+	B1917_RS07675	BP1596	3	0.571429	E	highly regulated protein controlled by the addition removal of adenylyl groups by adenylyltransferase from specific tyrosine residues
1410	1607104	1608171	+	B1917_RS07680	BP1597	3	0.571429	T	Signal transduction histidine kinase
1411	1608168	1609658	+	B1917_RS07685	BP1598	3	0.619048	T	Nitrogen regulation protein
1412	1609668	1610612	-	B1917_RS07690	BP1599	3	0.619048	K	Transcriptional regulator
1413	1610772	1611470	+	B1917_RS07695	BP1600	3	0.619048	S	Belongs to the pirin family
1414	1611548	1612453	+	B1917_RS07700	BP1601	3	0.619048	S	Belongs to the pirin family
1415	1612473	1613423	-	B1917_RS07705	IS481	3	0.619048		NA
1416	1613522	1614316	-	B1917_RS07710	BP1603	3	0.619048	E	ABC transporter
1417	1614321	1615991	-	B1917_RS07715	BP1604	3	0.619048	P	ABC-type Fe3 transport system permease component
1418	1616115	1617164	-	B1917_RS07720	BP1605	3	0.619048	P	Iron ABC transporter substrate-binding protein
1419	1617486	1618262	+	B1917_RS07725	BP1606	3	0.619048	CH	Flavodoxin reductases (ferredoxin-NADPH reductases) family 1
1420	1618327	1619229	-	B1917_RS07730	BP1607	3	0.619048	K	Transcriptional regulator
1421	1620523	1621326	+	B1917_RS07740	BP1609	3	0.619048	C	Catalyzes the reduction of 2,5-diketo-D-gluconic acid to 2-keto-L-gulonic acid
1422	1624020	1624406	+	B1917_RS07750	BP1611	3	0.619048	J	endoribonuclease
1423	1624422	1626512	+	B1917_RS07755	BP1612	3	0.619048	L	Critical role in recombination and DNA repair. Helps process Holliday junction intermediates to mature products by catalyzing branch migration. Has a DNA unwinding activity characteristic of a DNA helicase with a 3'- to 5'- polarity. Unwinds branched duplex DNA (Y-DNA)
1424	1626564	1627517	+	B1917_RS07760	BP1613	3	0.666667	K	Transcriptional regulator
1425	1627532	1628419	-	B1917_RS07765	BP1614	3	0.666667	K	LysR substrate binding domain
1426	1628557	1630083	+	B1917_RS07770	BP1615	3	0.666667	C	Aldehyde dehydrogenase family
1427	1630182	1630682	+	B1917_RS07775	BP1616	3	0.666667	P	Belongs to the Dps family
1428	1631006	1632961	-	B1917_RS07780	BP1618	3	0.666667	S	Tetratricopeptide repeat
1429	1633129	1635213	-	B1917_RS07785	BP1619	3	0.666667	G	glycogen (starch) synthase activity
1430	1636881	1637651	+	B1917_RS07795	BP1623	3	0.666667	U	ABC-2 type transporter
1431	1637651	1638391	+	B1917_RS07800	BP1624	3	0.666667	GM	ATPases associated with a variety of cellular activities
1432	1638433	1639602	+	B1917_RS07805	BP1625	3	0.666667	M	COG3524 Capsule polysaccharide export protein
1433	1639634	1641718	+	B1917_RS07810	BP1626	3	0.666667	M	glycosyltransferase group 1 family
1434	1641715	1642605	+	B1917_RS07815	BP1627	3	0.666667		NA
1435	1642602	1643699	+	B1917_RS07820	BP1628	3	0.666667	M	Polysaccharide biosynthesis/export protein
1436	1643722	1645011	+	B1917_RS07825	BP1629	3	0.666667	M	Belongs to the UDP-glucose GDP-mannose dehydrogenase family
1437	1645023	1646048	+	B1917_RS07830	BP3149	3	0.666667	M	Vi polysaccharide biosynthesis protein vipB tviC
1438	1646045	1648102	+	B1917_RS07835	BP1631	3	0.666667	M	Involved in the biosynthesis of a cell envelope polysaccharide, possibly a capsular polysaccharide CPS
1439	1648116	1649291	+	B1917_RS07840	BP1632	3	0.666667	M	Capsule polysaccharide biosynthesis protein
1440	1649373	1650323	+	B1917_RS07845	IS481	3	0.666667		NA
1441	1650382	1651155	+	B1917_RS07850	BP1655	3	0.666667	S	Enoyl-(Acyl carrier protein) reductase
1442	1651148	1652704	+	B1917_RS07855	BP1654	3	0.666667	M	Sulfatase
1443	1652701	1653651	-	B1917_RS07860	IS481	3	0.666667		NA
1444	1654978	1655580	-	B1917_RS07870	BP1651	3	0.666667	K	Bacterial regulatory proteins, tetR family
1445	1655820	1656521	-	B1917_RS07875	BP1650	3	0.52381	E	ABC transporter
1446	1656515	1657297	-	B1917_RS07880	BP1649	3	0.380952	E	abc transporter
1447	1657482	1658432	-	B1917_RS07890	IS481	3	0.380952	L	Transposase for IS481 element
1448	1658531	1659268	-	B1917_RS07895	BP1646	3	0.380952	P	Integral membrane protein TerC family
1449	1659458	1660216	-	B1917_RS07900	BP1645	3	0.380952	IQ	KR domain
1450	1660263	1661252	-	B1917_RS07905	BP1644	3	0.380952	S	protein conserved in bacteria
1451	1661430	1662398	-	B1917_RS07910	BP1643	3	0.333333	C	Putative MetA-pathway of phenol degradation
1452	1663938	1664906	+	B1917_RS07920	BP1641	3	0.333333	S	Regulatory protein
1453	1664915	1665856	+	B1917_RS07925	BP1640	3	0.333333	S	conserved protein (some members contain a von Willebrand factor type A (vWA) domain)
1454	1666330	1667340	+	B1917_RS07930	BP1639	3	0.333333	S	Von Willebrand factor type A
1455	1667331	1668845	+	B1917_RS07935	BP1638	3	0.285714	S	protein containing a von Willebrand factor type A (vWA) domain
1456	1668842	1670188	+	B1917_RS07940	BP1637	3	0.285714	S	Oxygen tolerance
1457	1670191	1671225	+	B1917_RS07945	BP1636	3	0.285714	E	nonspecific acid phosphatase
1458	1671275	1672900	+	B1917_RS07950	BP1635	3	0.285714	P	COG3119 Arylsulfatase A and related enzymes
1459	1673453	1674403	-	B1917_RS07960	IS481	3	0.285714		NA
1460	1674508	1675455	+	B1917_RS07965	BP1657	3	0.285714	-	-
1461	1675509	1677323	-	B1917_RS07970	BP1658	3	0.285714	T	7TM diverse intracellular signalling
1462	1677316	1677990	-	B1917_RS07975	BP1659	3	0.285714	K	helix_turn_helix, Lux Regulon
1463	1678120	1681194	+	B1917_RS07980	BP1660	3	0.285714	O	protein with a C-terminal OMP (outer membrane protein) domain
1464	1681208	1681507	-	B1917_RS07985	BP1662	3	0.285714	K	Helix-turn-helix XRE-family like proteins
1465	1681510	1681680	-	B1917_RS07990	BP1663	3	0.285714	S	RelE toxin of RelE / RelB toxin-antitoxin system
1466	1681822	1682445	-	B1917_RS07995	BP1664	3	0.238095	O	Glutathione S-transferase, N-terminal domain
1467	1682689	1683558	+	B1917_RS08000	BP1665	3	0.285714	Q	Taurine catabolism dioxygenase TauD, TfdA family
1468	1683536	1684480	-	B1917_RS08005	BP1666	3	0.285714	K	Transcriptional regulator
1469	1684566	1685537	-	B1917_RS08010	BP1667	3	0.285714	E	Tripartite tricarboxylate transporter family receptor
1470	1685605	1686378	-	B1917_RS08015	BP1668	3	0.285714	C	Enoyl-(Acyl carrier protein) reductase
1471	1686375	1687571	-	B1917_RS08020	BP1669	3	0.285714	C	COG1304 L-lactate dehydrogenase (FMN-dependent) and related alpha-hydroxy acid dehydrogenases
1472	1687602	1688552	-	B1917_RS08025	BP1670	3	0.285714	Q	Fumarylacetoacetate (FAA) hydrolase family
1473	1688774	1689463	+	B1917_RS08030	BP1671	3	0.285714	IQ	COG1028 Dehydrogenases with different specificities (related to short-chain alcohol dehydrogenases)
1474	1689528	1690283	+	B1917_RS08035	BP1672	3	0.285714	C	Enoyl-(Acyl carrier protein) reductase
1475	1690335	1691327	+	B1917_RS08040	BP1673	3	0.285714	S	protein conserved in bacteria
1476	1691337	1692290	-	B1917_RS08045	BP1674	3	0.285714	K	LysR substrate binding domain
1477	1692406	1693368	+	B1917_RS08050	BP1675	3	0.285714	E	Tripartite tricarboxylate transporter family receptor
1478	1694770	1695198	+	B1917_RS08060	BP1677	3	0.285714		NA
1479	1695195	1696145	-	B1917_RS08065	IS481	3	0.285714		NA
1480	1696439	1697161	-	B1917_RS08075	BP1680	3	0.285714	S	NADPH-dependent FMN reductase
1481	1697600	1698787	-	B1917_RS08085	BP1682	3	0.285714	EGP	COG0477 Permeases of the major facilitator superfamily
1482	1698791	1699171	-	B1917_RS08090	BP1683	3	0.285714	K	regulatory protein, arsR
1483	1700891	1701862	+	B1917_RS08100	BP1685	3	0.285714	S	Tripartite tricarboxylate transporter family receptor
1484	1701876	1702589	+	B1917_RS08105	BP1686	3	0.285714	IQ	Belongs to the short-chain dehydrogenases reductases (SDR) family
1485	1702594	1703511	-	B1917_RS08110	BP1687	3	0.285714	K	Transcriptional regulator
1486	1703618	1703914	+	B1917_RS08115	BP1688	3	0.285714	-	-
1487	1704013	1704963	+	B1917_RS08120	IS481	3	0.285714	L	Transposase for IS481 element
1488	1706122	1709055	+	B1917_RS08130	BP1691	3	0.285714	CP	Subunit A of antiporter complex involved in resistance to high concentrations of Na , K , Li and or alkali
1489	1709055	1709399	+	B1917_RS08135	BP1692	3	0.285714	P	Subunit C of antiporter complex involved in resistance to high concentrations of Na , K , Li and or alkali
1490	1709396	1711024	+	B1917_RS08140	BP1693	3	0.285714	CP	Subunit D of antiporter complex involved in resistance to high concentrations of Na , K , Li and or alkali
1491	1711021	1711500	+	B1917_RS08145	BP1694	3	0.285714	P	Subunit E of antiporter complex involved in resistance to high concentrations of Na , K , Li and or alkali
1492	1711497	1711781	+	B1917_RS08150	BP1695	3	0.285714	P	Subunit F of antiporter complex involved in resistance to high concentrations of Na , K , Li and or alkali
1493	1711778	1712104	+	B1917_RS08155	BP1696	3	0.285714	P	Multisubunit Na H antiporter MnhG subunit
1494	1712260	1713210	+	B1917_RS08160	IS481	3	0.238095		NA
1495	1713254	1713796	+	B1917_RS08165	BP1698	3	0.238095	-	-
1496	1713894	1714742	+	B1917_RS08170	BP1699	3	0.238095	E	haloacid dehalogenase-like hydrolase
1497	1714735	1715241	+	B1917_RS08175	BP1700	3	0.142857	FJ	Catalyzes the deamination of adenosine to inosine at the wobble position 34 of tRNA(Arg2)
1498	1715238	1716239	+	B1917_RS08180	BP1701	3	0.142857	V	proteins homologs of microcin C7 resistance protein MccF
1499	1716252	1717046	-	B1917_RS08185	BP1702	3	0.0952381	I	enoyl-CoA hydratase
1500	1717095	1718996	-	B1917_RS08190	BP1703	3	0.0952381	Q	TRAP-type mannitol chloroaromatic compound transport system large permease component
1501	1718993	1719616	-	B1917_RS08195	BP1704	3	0.0952381	Q	TRAP-type mannitol chloroaromatic compound transport system small permease component
1502	1719743	1720867	-	B1917_RS08200	BP1705	3	0.0952381	Q	Part of the tripartite ATP-independent periplasmic (TRAP) transport system
1503	1721185	1722852	+	B1917_RS08205	BP1706	3	0.0952381	S	ATPase components of ABC transporters with duplicated ATPase domains
1504	1723008	1723784	+	B1917_RS08210	BP1707	3	0.0952381	P	ABC transporter
1505	1723869	1724867	+	B1917_RS08215	BP1708	3	0.0952381	P	ABC-type nitrate sulfonate bicarbonate transport systems periplasmic components
1506	1724864	1725637	+	B1917_RS08220	BP1709	3	0.0952381	P	ABC-type nitrate sulfonate bicarbonate transport system permease component
1507	1726622	1727572	+	B1917_RS08230	IS481	3	0.0952381	L	Transposase for IS481 element
1508	1727596	1728060	-	B1917_RS08235	BP2213	3	0.0952381	S	Yqey-like protein
1509	1728207	1729415	+	B1917_RS08240	BP2212	3	0.0952381	C	Is involved in NO detoxification in an aerobic process, termed nitric oxide dioxygenase (NOD) reaction that utilizes O(2) and NAD(P)H to convert NO to nitrate, which protects the bacterium from various noxious nitrogen compounds. Therefore, plays a central role in the inducible response to nitrosative stress
1510	1729426	1729896	+	B1917_RS08245	BP2211	3	0.0952381	K	Transcriptional regulator
1511	1730015	1731304	+	B1917_RS08250	BP2210	3	0.0952381	C	acid dehydrogenase
1512	1734045	1734995	-	B1917_RS08260	IS481	3	0.0952381		NA
1513	1735094	1736110	-	B1917_RS08265	BP1845	3	0.0952381	S	Glycine cleavage T-protein family protein
1514	1736277	1737323	+	B1917_RS08270	BP1846	3	0.0952381	S	Functions as a peptidoglycan terminase that cleaves nascent peptidoglycan strands endolytically to terminate their elongation
1515	1737320	1737946	+	B1917_RS08275	BP1847	3	0.0952381	F	Phosphorylation of dTMP to form dTDP in both de novo and salvage pathways of dTTP synthesis
1516	1737943	1738995	+	B1917_RS08280	BP1848	3	0.0952381	L	DNA polymerase III
1517	1739045	1739815	+	B1917_RS08285	BP1849	3	0.0952381	L	TatD related DNase
1518	1739866	1740702	+	B1917_RS08290	BP1850	3	0.0952381	S	Ankyrin repeats (3 copies)
1519	1740898	1741638	+	B1917_RS08295	BP1851	3	0.0952381	K	Transcriptional regulator
1520	1741713	1742456	+	B1917_RS08300	BP1852	3	0.047619	ET	ABC-type amino acid transport signal transduction systems periplasmic component domain
1521	1743118	1743891	+	B1917_RS08310	BP1855	3	0.047619	E	abc transporter, ATP-binding protein
1522	1745029	1746318	+	B1917_RS08320	BP1857	3	0.047619	E	Belongs to the Glu Leu Phe Val dehydrogenases family
1523	1747929	1749176	-	B1917_RS08330	BP1859	3	0.047619	E	the allantoate amidohydrolase from Escherichia coli forms a dimer and binds zinc ions for catalytic activity and catalyzes the conversion of allantoate to (S)-ureidoglycolate and ammonia
1524	1749186	1750895	-	B1917_RS08335	BP1860	3	0.047619	EH	Belongs to the TPP enzyme family
1525	1750892	1751830	-	B1917_RS08340	BP1861	3	0.047619	H	Belongs to the HpcH HpaI aldolase family
1526	1751827	1753110	-	B1917_RS08345	BP1862	3	0.047619	G	TRAP-type C4-dicarboxylate transport system, large permease component
1527	1753114	1753596	-	B1917_RS08350	BP1863	NA	0	G	PFAM Tripartite ATP-independent periplasmic transporter, DctQ component
1528	1753597	1754583	-	B1917_RS08355	BP1864	NA	0	G	TRAP-type C4-dicarboxylate transport system periplasmic component
1529	1754756	1755475	-	B1917_RS08360	BP1865	NA	0	K	FCD domain
1530	1755592	1756542	-	B1917_RS08365	IS481	NA	0		NA
1531	1759728	1761077	+	B1917_RS08390	BP1874	NA	0	J	Catalyzes the hydrolysis of a monocarboxylic acid amid to form a monocarboxylate and ammonia
1532	1761096	1761929	+	B1917_RS08395	BP1875	NA	0	S	Belongs to the D-glutamate cyclase family
1533	1762063	1762938	+	B1917_RS08400	BP1876	NA	0	T	cyclic-guanylate-specific phosphodiesterase activity
1534	1762982	1766698	-	B1917_RS08405	BP1877	20	1	T	pathogenesis
1535	1766707	1767336	-	B1917_RS08410	BP1878	20	1	K	Member of the two-component regulatory system BvgS BvgA. Activates the transcription of virulence genes
1536	1767763	1778535	+	B1917_RS08415	BP1879	20	1	MU	haemagglutination activity domain
1537	1778611	1779048	+	B1917_RS08420	BP1880	20	1	NU	Fimbrial
1538	1779208	1780032	+	B1917_RS08425	BP1881	20	1	NU	chaperone
1539	1780095	1782716	+	B1917_RS08430	BP1882	20	1	NU	Usher protein
1540	1782730	1783827	+	B1917_RS08435	BP1883	20	1	NU	cell adhesion
1541	1783820	1785574	+	B1917_RS08440	BP1884	20	1	U	POTRA domain
1542	1786892	1787392	-	B1917_RS08450	BP1886	20	1	G	Tripartite ATP-independent periplasmic transporter subunit DctQ family protein 5
1543	1787399	1788484	-	B1917_RS08455	BP1887	20	1	G	C4-dicarboxylate ABC transporter substrate-binding protein
1544	1789930	1790421	-	B1917_RS08465	BP1890	20	1	G	Tripartite ATP-independent periplasmic transporters, DctQ component
1545	1790435	1791400	-	B1917_RS08470	BP1891	20	1	G	C4-dicarboxylate ABC transporter substrate-binding protein
1546	1791421	1792122	-	B1917_RS08475	BP1892	20	1	-	-
1547	1793297	1793809	+	B1917_RS08485	BP1894	19	1	K	transcription regulator, contains HTH domain (MarR family)
1548	1793888	1797511	+	B1917_RS08490	BP1895	19	1	EQ	5-oxoprolinase
1549	1797525	1798556	-	B1917_RS08495	BP1896	19	1	S	Acyl-coenzyme A:6-aminopenicillanic acid acyl-transferase
1550	1799716	1800549	+	B1917_RS08505	BP1898	19	1	M	Mechanosensitive ion channel
1551	1800563	1801381	-	B1917_RS08510	BP1899	19	1	K	Transcriptional regulator
1552	1801483	1802475	+	B1917_RS08515	BP1900	19	1	S	protein conserved in bacteria
1553	1802693	1803469	-	B1917_RS08520	BP1901	19	1	J	Catalyzes the formation of 2'O-methylated cytidine (Cm32) or 2'O-methylated uridine (Um32) at position 32 in tRNA
1554	1803577	1804359	+	B1917_RS08525	BP1902	19	1	G	Belongs to the inositol monophosphatase superfamily
1555	1804486	1806072	+	B1917_RS08530	BP1903	19	1	P	Membrane protein TerC, possibly involved in tellurium resistance
1556	1806097	1806960	+	B1917_RS08535	BP1904	19	1	V	Catalyzes the dephosphorylation of undecaprenyl diphosphate (UPP). Confers resistance to bacitracin
1557	1807168	1807944	-	B1917_RS08540	BP1905	19	1	S	Hydrolyzes the pyrophosphate bond of UDP-2,3- diacylglucosamine to yield 2,3-diacylglucosamine 1-phosphate (lipid X) and UMP by catalyzing the attack of water at the alpha-P atom. Involved in the biosynthesis of lipid A, a phosphorylated glycolipid that anchors the lipopolysaccharide to the outer membrane of the cell
1558	1807937	1808446	-	B1917_RS08545	BP1906	19	1	O	PPIases accelerate the folding of proteins. It catalyzes the cis-trans isomerization of proline imidic peptide bonds in oligopeptides
1559	1808575	1809258	-	B1917_RS08550	BP1907	19	1	S	PFAM TPR repeat-containing protein
1560	1809498	1810958	+	B1917_RS08555	BP1908	19	1	J	Belongs to the class-I aminoacyl-tRNA synthetase family
1561	1810978	1811622	+	B1917_RS08560	BP1909	19	1	L	COG0122 3-methyladenine DNA glycosylase 8-oxoguanine DNA glycosylase
1562	1811659	1812624	+	B1917_RS08565	BP1910	19	1	I	Component of the acetyl coenzyme A carboxylase (ACC) complex. First, biotin carboxylase catalyzes the carboxylation of biotin on its carrier protein (BCCP) and then the CO(2) group is transferred by the carboxyltransferase to acetyl-CoA to form malonyl-CoA
1563	1812723	1813673	+	B1917_RS08570	IS481	19	1	L	Transposase for IS481 element
1564	1813734	1814768	+	B1917_RS08575	BP1912	19	1	J	Ligates lysine onto the cytidine present at position 34 of the AUA codon-specific tRNA(Ile) that contains the anticodon CAU, in an ATP-dependent manner. Cytidine is converted to lysidine, thus changing the amino acid specificity of the tRNA from methionine to isoleucine
1565	1814841	1816133	+	B1917_RS08580	BP1913	19	1	E	Belongs to the aspartokinase family
1566	1816218	1816310	+	B1917_RS08585	NA	19	1		NA
1567	1816527	1817543	-	B1917_RS08590	IS1663	19	1	L	Transposase
1568	1817887	1818387	+	B1917_RS08595	BP1915	19	1	S	AraC-like ligand binding domain
1569	1818429	1818743	+	B1917_RS08600	BP1916	19	1	S	NIPSNAP
1570	1818753	1819694	+	B1917_RS08605	BP1917	19	1	C	3-hydroxyacyl-CoA dehydrogenase, C-terminal domain
1571	1819691	1820215	+	B1917_RS08610	BP1918	19	1	G	Tripartite ATP-independent periplasmic transporters, DctQ component
1572	1820218	1821486	+	B1917_RS08615	BP1919	19	1	G	Tripartite ATP-independent periplasmic transporter, DctM component
1573	1821515	1822498	+	B1917_RS08620	BP1920	19	1	G	Bacterial extracellular solute-binding protein, family 7
1574	1822495	1823304	+	B1917_RS08625	BP1921	19	1	I	May increase the rate of spontaneous hydrolysis of aminoacrylate to malonic semialdehyde. Required to remove a toxic intermediate produce in the pyrimidine nitrogen degradation
1575	1823301	1824104	+	B1917_RS08630	BP1922	19	1	F	Specifically catalyzes the NAD or NADP-dependent dehydrogenation of L-aspartate to iminoaspartate
1576	1824119	1824886	+	B1917_RS08635	BP1923	19	1	IQ	KR domain
1577	1824974	1825612	+	B1917_RS08640	BP1924	19	1	K	Bacterial regulatory proteins, tetR family
1578	1825617	1826570	-	B1917_RS08645	BP1925	19	1	K	LysR substrate binding domain
1579	1826682	1827806	+	B1917_RS08650	BP1926	19	1	E	Bacterial extracellular solute-binding protein
1580	1829444	1830271	+	B1917_RS08665	BP1928	19	1	P	Binding-protein-dependent transport system inner membrane component
1581	1830268	1831071	+	B1917_RS08670	BP1929	19	1	P	Binding-protein-dependent transport system inner membrane component
1582	1831068	1832159	+	B1917_RS08675	BP1930	19	1	P	Part of the ABC transporter complex PotABCD involved in spermidine putrescine import. Responsible for energy coupling to the transport system
1583	1832241	1832317	+	B1917_RS08680	NA	19	1		NA
1584	1832566	1833594	-	B1917_RS08685	BP1931	19	1	C	NADH:flavin oxidoreductase / NADH oxidase family
1585	1833753	1834457	-	B1917_RS08690	BP1932	19	1	K	Transcriptional regulator
1586	1834466	1836586	-	B1917_RS08695	BP1933	19	1	C	CoA binding domain
1587	1836587	1837612	-	B1917_RS08700	BP1934	19	1	S	Tripartite tricarboxylate transporter family receptor
1588	1837612	1838004	-	B1917_RS08705	BP1935	19	1	J	Endoribonuclease L-PSP
1589	1838008	1838484	-	B1917_RS08710	BP1936	19	1	I	MaoC like domain
1590	1838498	1838833	-	B1917_RS08715	BP1937	19	1	I	MaoC like domain
1591	1838840	1839289	-	B1917_RS08720	BP1938	19	1	-	-
1592	1839497	1839796	+	B1917_RS08725	BP1939	19	1	K	transcriptional
1593	1839849	1840961	+	B1917_RS08730	BP1940	19	1	C	NADH flavin oxidoreductases, Old Yellow Enzyme family
1594	1840966	1841604	-	B1917_RS08735	BP1941	19	1	-	-
1595	1841585	1842844	-	B1917_RS08740	BP1942	19	1	M	COG1215 Glycosyltransferases, probably involved in cell wall biogenesis
1596	1842848	1844953	-	B1917_RS08745	BP1943	19	1	G	xylanase chitin deacetylase
1597	1844959	1846944	-	B1917_RS08750	BP1944	19	1	H	Poly-beta-1,6 N-acetyl-D-glucosamine export porin PgaA
1598	1847153	1847389	+	B1917_RS08755	BP1945	19	1		NA
1599	1847441	1847517	+	B1917_RS08760	NA	19	1		NA
1600	1847734	1848219	+	B1917_RS08765	BP1946	19	1	K	helix_turn_helix multiple antibiotic resistance protein
1601	1848587	1849855	+	B1917_RS08770	IS481	19	1		NA
1602	1850159	1850821	+	B1917_RS08775	BP1969	19	1	K	COG2197 Response regulator containing a CheY-like receiver domain and an HTH DNA-binding domain
1603	1850923	1852350	+	B1917_RS08780	BP1970	19	1	G	Phosphoglucomutase
1604	1852360	1853931	+	B1917_RS08785	BP1971	19	1	G	Belongs to the GPI family
1605	1854114	1855067	+	B1917_RS08790	BP1972	19	1	E	Serine acetyltransferase
1606	1855129	1856355	+	B1917_RS08795	BP1973	19	1	EGP	Permeases of the major facilitator superfamily
1607	1856368	1857192	+	B1917_RS08800	BP1974	19	1	K	NAD-dependent protein deacetylase which modulates the activities of several enzymes which are inactive in their acetylated form
1608	1857261	1858127	-	B1917_RS08805	BP1975	19	1	G	Archaeal fructose-16-bisphosphatase and related enzymes of inositol monophosphatase family
1609	1858290	1859759	-	B1917_RS08810	BP1976	19	1	C	Belongs to the aldehyde dehydrogenase family
1610	1859839	1861104	-	B1917_RS08815	BP1977	19	1	H	Belongs to the class-III pyridoxal-phosphate-dependent aminotransferase family
1611	1862739	1863719	-	B1917_RS08825	BP1979	19	1	S	Protein of unknown function DUF72
1612	1863718	1865811	+	B1917_RS08830	BP1980	19	1	L	Superfamily I DNA and RNA helicases
1613	1865981	1866670	+	B1917_RS08835	BP1981	19	1	P	Transporter
1614	1866733	1867371	+	B1917_RS08840	BP1982	19	1	L	Staphylococcal nuclease homologues
1615	1867468	1869717	+	B1917_RS08845	BP1983	19	1	E	Extracellular solute-binding protein, family 5 middle family protein 22
1616	1869714	1870691	+	B1917_RS08850	BP1984	19	1	P	ABC-type dipeptide oligopeptide nickel transport systems, permease components
1617	1870697	1872148	+	B1917_RS08855	BP1985	19	1	P	ABC-type dipeptide oligopeptide nickel transport systems, permease components
1618	1872145	1873821	+	B1917_RS08860	BP1986	19	1	P	Belongs to the ABC transporter superfamily
1619	1873870	1874388	-	B1917_RS08865	BP1987	19	1	K	Transcriptional regulator
1620	1874463	1875413	+	B1917_RS08870	IS481	19	1		NA
1621	1877285	1878997	-	B1917_RS08880	BP1989	19	1	U	Haemolysin secretion/activation protein ShlB/FhaC/HecB
1622	1879472	1880272	+	B1917_RS08885	BP1990	19	1	T	Bacterial signalling protein N terminal repeat
1623	1880370	1880546	+	B1917_RS08890	BP1991	19	1	U	Flp Fap pilin component
1624	1880616	1881140	+	B1917_RS08895	BP1992	19	1	NOU	Type IV leader peptidase family
1625	1881137	1881544	+	B1917_RS08900	BP1993	19	1	U	TadE-like protein
1626	1881546	1882022	+	B1917_RS08905	BP1994	19	1	U	TadE-like protein
1627	1882019	1882960	+	B1917_RS08910	BP1995	19	1	U	Pilus assembly protein CpaB
1628	1883016	1884365	+	B1917_RS08915	BP1996	19	1	U	Belongs to the GSP D family
1629	1884362	1885711	+	B1917_RS08920	BP1997	19	1	U	Pilus assembly protein
1630	1887070	1887990	+	B1917_RS08930	BP1999	19	1	U	Type II secretion system (T2SS), protein F
1631	1887999	1888985	+	B1917_RS08935	BP2000	19	1	NU	type II secretion
1632	1888985	1889827	+	B1917_RS08940	BP2001	19	1	S	Flp pilus assembly protein TadD, contains TPR repeats
1633	1890251	1892494	+	B1917_RS08950	BP2003	19	1	S	Putative Tad-like Flp pilus-assembly
1634	1892516	1893907	+	B1917_RS08955	BP2004	19	1	K	Sigma-54 interaction domain
1635	1893987	1894682	+	B1917_RS08960	BP2005	19	1	S	Protein of unknown function (DUF2968)
1636	1894755	1895249	+	B1917_RS08965	BP2006	19	1	S	Protein of unknown function (DUF1178)
1637	1895307	1896011	+	B1917_RS08970	BP2007	19	1	K	binds with the catalytic core of RNA polymerase to produce the holoenzyme and directs bacterial core RNA polymerase to specific promoter elements to initiate transcription
1638	1896158	1896727	+	B1917_RS08975	BP2008	19	1	S	Domain of unknown function (DUF4439)
1639	1896724	1897134	+	B1917_RS08980	BP2009	19	1	C	Cytochrome c
1640	1897254	1897811	-	B1917_RS08985	BP2010	19	1	J	Involved in peptide bond synthesis. Stimulates efficient translation and peptide-bond synthesis on native or reconstituted 70S ribosomes in vitro. Probably functions indirectly by altering the affinity of the ribosome for aminoacyl-tRNA, thus increasing their reactivity as acceptors for peptidyl transferase
1641	1897954	1899066	-	B1917_RS08990	BP2011	NA	0	S	Uncharacterized protein conserved in bacteria (DUF2331)
1642	1899082	1900284	-	B1917_RS08995	BP2012	NA	0	S	Protein of unknown function (DUF2863)
1643	1900391	1901230	+	B1917_RS09000	BP2013	NA	0	S	aromatic ring-opening dioxygenase
1644	1901339	1904044	-	B1917_RS09005	BP2014	NA	0	C	Catalyzes the isomerization of citrate to isocitrate via cis-aconitate
1645	1904282	1904884	-	B1917_RS09010	BP2015	NA	0	S	Protein conserved in bacteria
1646	1905161	1907365	+	B1917_RS09015	BP2016	NA	0	P	Outer membrane receptor proteins mostly Fe transport
1647	1907528	1908262	+	B1917_RS09020	BP2017	NA	0	S	Haloacid dehalogenase, type II
1648	1908339	1909289	-	B1917_RS09025	IS481	NA	0		NA
1649	1909371	1909919	-	B1917_RS09030	BP2019	NA	0	M	Belongs to the ompA family
1650	1909922	1910260	-	B1917_RS09035	BP2020	NA	0	-	-
1651	1910655	1913246	-	B1917_RS09040	BP2021	NA	0	C	Belongs to the aconitase IPM isomerase family
1652	1913313	1914056	+	B1917_RS09045	BP2022	NA	0	L	COG0847 DNA polymerase III, epsilon subunit and related 3'-5' exonucleases
1653	1914069	1914455	+	B1917_RS09050	BP2023	NA	0	S	Nucleotide pyrophosphohydrolase
1654	1914462	1914752	-	B1917_RS09055	BP2024	NA	0	S	enzyme involved in biosynthesis of extracellular polysaccharides
1655	1914888	1915187	+	B1917_RS09060	BP2025	NA	0	S	YciI from Haemophilus influenzae presents crystal structure similarity to a muconolactone isomerase, but does not seem to catalyze any of the
1656	1915256	1916158	+	B1917_RS09065	BP2026	NA	0	EG	Permeases of the drug metabolite transporter (DMT) superfamily
1657	1916162	1916932	+	B1917_RS09070	BP2027	NA	0	S	Sulfite exporter TauE/SafE
1658	1917318	1917767	+	B1917_RS09075	BP2028	NA	0	-	-
1659	1917835	1918785	-	B1917_RS09080	IS481	NA	0	L	Transposase for IS481 element
1660	1919147	1920058	-	B1917_RS09085	BP2030	NA	0	K	Transcriptional regulator
1661	1920284	1921801	+	B1917_RS09090	BP2031	NA	0	C	Acetyl-CoA hydrolase
1662	1923033	1923995	-	B1917_RS09100	BP2034	NA	0	K	Transcriptional regulator
1663	1924084	1924332	+	B1917_RS09105	BP3240	NA	0		NA
1664	1925229	1926770	+	B1917_RS09110	NA	NA	0		NA
1665	1926864	1926940	+	B1917_RS09115	NA	NA	0		NA
1666	1926961	1927036	+	B1917_RS09120	NA	NA	0		NA
1667	1927344	1930242	+	B1917_RS09125	NA	NA	0		NA
1668	1930406	1930518	+	B1917_RS09130	NA	NA	0		NA
1669	1930887	1931330	-	B1917_RS09135	BP2036	NA	0	S	Belongs to the UPF0225 family
1670	1931395	1931667	-	B1917_RS09140	BP2037	NA	0	S	Acetyltransferase
1671	1931664	1932611	-	B1917_RS09145	BP2038	NA	0	I	3-hydroxyacyl-CoA dehydrogenase
1672	1932793	1934187	+	B1917_RS09150	BP2039	NA	0	J	Belongs to the amidase family
1673	1934210	1934605	-	B1917_RS09155	BP2040	NA	0	-	-
1674	1934602	1935861	-	B1917_RS09160	BP2041	NA	0	E	Catalyzes the NADPH-dependent reduction of L-glutamate 5-phosphate into L-glutamate 5-semialdehyde and phosphate. The product spontaneously undergoes cyclization to form 1-pyrroline-5- carboxylate
1675	1935983	1937038	-	B1917_RS09165	BP2042	NA	0	L	DNA polymerase III delta subunit
1676	1937041	1937700	-	B1917_RS09170	BP2043	NA	0	M	Together with LptD, is involved in the assembly of lipopolysaccharide (LPS) at the surface of the outer membrane. Required for the proper assembly of LptD. Binds LPS and may serve as the LPS recognition site at the outer membrane
1677	1937716	1940373	-	B1917_RS09175	BP2044	NA	0	J	due to the large number of codons that tRNA(Leu) recognizes, the leucyl-tRNA synthetase does not recognize the anticodon loop of the tRNA, but instead recognition is dependent on a conserved discriminator base A37 and a long arm
1678	1940451	1941653	-	B1917_RS09180	BP2045	NA	0	EGP	Permeases of the major facilitator superfamily
1679	1941650	1942162	-	B1917_RS09185	BP2046	NA	0	K	transcriptional
1680	1942285	1942623	-	B1917_RS09190	BP2047	NA	0	L	Belongs to the bacterial histone-like protein family
1681	1942999	1943949	+	B1917_RS09195	IS481	NA	0	L	Transposase for IS481 element
1682	1944048	1944998	+	B1917_RS09200	IS481	NA	0	L	Transposase for IS481 element
1683	1945162	1947057	+	B1917_RS09205	BP2049	NA	0	P	Sulfate permease and related transporters (MFS superfamily)
1684	1947171	1947338	-	B1917_RS09210	BP2050	NA	0	J	Belongs to the bacterial ribosomal protein bL33 family
1685	1947402	1947638	-	B1917_RS09215	BP2051	NA	0	J	Belongs to the bacterial ribosomal protein bL28 family
1686	1948007	1949206	-	B1917_RS09220	BP2052	NA	0	EGP	Drug resistance transporter Bcr CflA subfamily
1687	1950722	1951672	+	B1917_RS09230	IS481	NA	0	L	Transposase for IS481 element
1688	1952124	1953125	+	B1917_RS09235	BP2055	NA	0	E	Glycine betaine ABC transporter substrate-binding
1689	1953298	1954155	+	B1917_RS09240	BP2056	NA	0	E	ABC-type proline glycine betaine transport system permease component
1690	1954152	1955414	+	B1917_RS09245	BP2057	NA	0	E	glycine betaine
1691	1955515	1955889	+	B1917_RS09250	BP2058	NA	0	G	4-oxalocrotonate tautomerase
1692	1955938	1957149	+	B1917_RS09255	BP2059	NA	0	I	Belongs to the thiolase family
1693	1957234	1958004	+	B1917_RS09260	BP2060	NA	0	E	Spermidine synthase
1694	1958118	1958882	+	B1917_RS09265	BP2061	NA	0	K	FCD domain
1695	1958998	1960134	+	B1917_RS09270	BP2062	NA	0	G	Malonyl-CoA decarboxylase N-terminal domain
1696	1960131	1960937	+	B1917_RS09275	BP2063	NA	0	I	Enoyl-CoA hydratase/isomerase
1697	1962682	1963653	+	B1917_RS09285	BP2066	NA	0	S	Extra-cytoplasmic solute receptor family protein 109
1698	1963810	1964322	+	B1917_RS09290	BP2067	NA	0	P	Destroys radicals which are normally produced within the cells and which are toxic to biological systems
1699	1964481	1965455	+	B1917_RS09295	BP2068	NA	0	S	ABC transporter substrate-binding protein
1700	1966456	1967250	+	B1917_RS09305	BP2070	NA	0	S	ABC transporter, ATP-binding protein
1701	1967276	1968082	-	B1917_RS09310	BP2071	NA	0	H	N-terminal domain of molybdenum-binding protein
1702	1968193	1968783	+	B1917_RS09315	BP2072	NA	0	S	Domain of unknown function (DUF4136)
1703	1968794	1969972	+	B1917_RS09320	BP2073	NA	0	S	esterase of the alpha-beta hydrolase superfamily
1704	1970075	1970449	+	B1917_RS09325	BP2074	NA	0	K	Response regulators consisting of a CheY-like receiver domain and a winged-helix DNA-binding domain
1705	1970702	1972033	+	B1917_RS09330	BP2075	NA	0	M	Belongs to the membrane fusion protein (MFP) (TC 8.A.1) family
1706	1972100	1975330	+	B1917_RS09335	BP2076	NA	0	U	efflux pump
1707	1976821	1977567	+	B1917_RS09345	BP2078	NA	0	H	Catalyzes the complicated ring closure reaction between the two acyclic compounds 1-deoxy-D-xylulose-5-phosphate (DXP) and 3-amino-2-oxopropyl phosphate (1-amino-acetone-3-phosphate or AAP) to form pyridoxine 5'-phosphate (PNP) and inorganic phosphate
1708	1977652	1978113	+	B1917_RS09350	BP2079	NA	0	I	Transfers the 4'-phosphopantetheine moiety from coenzyme A to a Ser of acyl-carrier-protein
1709	1978151	1979209	+	B1917_RS09355	BP2080	NA	0	G	Plays a role in peptidoglycan recycling by cleaving the terminal beta-1,4-linked N-acetylglucosamine (GlcNAc) from peptide-linked peptidoglycan fragments, giving rise to free GlcNAc, anhydro-N-acetylmuramic acid and anhydro-N-acetylmuramic acid-linked peptides
1710	1979172	1981001	+	B1917_RS09360	BP2081	NA	0	L	The UvrABC repair system catalyzes the recognition and processing of DNA lesions. UvrC both incises the 5' and 3' sides of the lesion. The N-terminal half is responsible for the 3' incision and the C-terminal half is responsible for the 5' incision
1711	1981041	1981613	+	B1917_RS09365	BP2082	NA	0	I	Belongs to the CDP-alcohol phosphatidyltransferase class-I family
1712	1981783	1982751	+	B1917_RS09370	BP2083	NA	0	G	Major Facilitator Superfamily
1713	1982761	1983102	+	B1917_RS09375	NA	NA	0		NA
1714	1983038	1983949	-	B1917_RS09380	BP2084	NA	0	S	Catalyzes the NADPH-dependent reduction of 7-cyano-7- deazaguanine (preQ0) to 7-aminomethyl-7-deazaguanine (preQ1)
1715	1984178	1985500	+	B1917_RS09385	BP2085	NA	0	C	Isocitrate lyase
1716	1985860	1986495	+	B1917_RS09390	BP2086	NA	0		NA
1717	1986455	1987405	-	B1917_RS09395	IS481	NA	0	L	Transposase for IS481 element
1718	1988276	1989148	-	B1917_RS09405	BP2089	NA	0	U	Branched-chain amino acid transport system / permease component
1719	1989226	1990365	-	B1917_RS09410	BP2090	NA	0	E	amino acid
1720	1990715	1991980	+	B1917_RS09415	BP2091	NA	0	P	rieske 2fe-2s
1721	1991986	1992513	+	B1917_RS09420	BP2092	NA	0	Q	PFAM aromatic-ring-hydroxylating dioxygenase beta subunit
1722	1992518	1993336	+	B1917_RS09425	BP2093	NA	0	I	Enoyl-CoA hydratase/isomerase
1723	1993336	1994058	+	B1917_RS09430	BP2094	NA	0	IQ	Short-chain dehydrogenase reductase (SDR)
1724	1994080	1994394	+	B1917_RS09435	BP2095	NA	0	C	2Fe-2S iron-sulfur cluster binding domain
1725	1994391	1995560	+	B1917_RS09440	BP2096	NA	0	C	CoA-transferase family III
1726	1995591	1996466	-	B1917_RS09445	BP2097	NA	0	I	Steryl acetyl hydrolase
1727	1996463	1997782	-	B1917_RS09450	BP2098	NA	0	H	Catalyzes the activation of phenylacetic acid (PA) to phenylacetyl-CoA (PA-CoA)
1728	1997855	1999051	-	B1917_RS09455	BP2099	16	0.5	I	Thiolase, C-terminal domain
1729	1999062	2000549	-	B1917_RS09460	BP2100	16	1	I	3-Oxoacyl-[acyl-carrier-protein (ACP)] synthase III C terminal
1730	2004181	2005146	+	B1917_RS09475	BP2103	16	1	S	Tripartite tricarboxylate transporter family receptor
1731	2005245	2006195	+	B1917_RS09480	IS481	16	1	L	Transposase for IS481 element
1732	2006417	2007367	+	B1917_RS09485	IS481	16	1		NA
1733	2007364	2007666	-	B1917_RS09490	BP2106	16	1	O	protein conserved in bacteria
1734	2007826	2008230	+	B1917_RS09495	BP2107	16	1	S	PFAM globin
1735	2008223	2009449	+	B1917_RS09500	BP2108	16	1	P	Protein involved in response to NO
1736	2009446	2009892	+	B1917_RS09505	BP2109	16	1	S	membrane
1737	2009962	2010744	+	B1917_RS09510	BP2110	16	1	L	exodeoxyribonuclease III
1738	2010786	2012291	+	B1917_RS09515	BP2111	16	1	E	Involved in peptidolytic degradation of cyclic heptapeptide hepatotoxin microcystin (MC)
1739	2012379	2012454	+	B1917_RS09520	NA	16	1		NA
1740	2012577	2013371	-	B1917_RS09525	BP2112	16	1	IQ	Dehydrogenases with different specificities (Related to short-chain alcohol dehydrogenases)
1741	2014848	2015669	-	B1917_RS09540	BP2114	16	1	S	Serine aminopeptidase, S33
1742	2015688	2016542	-	B1917_RS09545	BP2115	16	1	G	polysaccharide deacetylase
1743	2016546	2017517	-	B1917_RS09550	BP2116	16	1	S	protein conserved in bacteria
1744	2017592	2018230	-	B1917_RS09555	NA	16	1		NA
1745	2018864	2019814	-	B1917_RS09560	IS481	16	1		NA
1746	2020952	2021248	-	B1917_RS09570	BP2119	16	1	S	(MFS) transporter
1747	2021423	2022775	+	B1917_RS09575	BP2120	16	1	C	Belongs to the class-I pyridine nucleotide-disulfide oxidoreductase family
1748	2022918	2023934	-	B1917_RS09580	IS1663	16	1	L	Transposase
1749	2025914	2026927	-	B1917_RS09595	BP2124	16	1	S	Pyridoxamine 5'-phosphate oxidase
1750	2027014	2027919	-	B1917_RS09600	BP2125	16	1	K	Transcriptional regulator
1751	2028076	2028420	+	B1917_RS09605	BP2125A	16	1	S	Peptidase inhibitor I78 family
1752	2028578	2029036	+	B1917_RS09610	BP2126	16	1	C	2Fe-2S -binding domain protein
1753	2029050	2031266	+	B1917_RS09615	BP2127	16	1	C	Aldehyde oxidase and xanthine dehydrogenase, a/b hammerhead domain
1754	2031263	2032324	+	B1917_RS09620	BP2128	16	1	O	XdhC Rossmann domain
1755	2032353	2033327	+	B1917_RS09625	BP2129	16	1	K	AraC-type transcriptional regulator N-terminus
1756	2033279	2034097	-	B1917_RS09630	BP2130	16	1	L	transposase activity
1757	2034110	2034718	-	B1917_RS09635	BP2131	16	1	S	to the N-terminal domain of Lon protease
1758	2034893	2035288	+	B1917_RS09640	BP2132	16	1	S	protein conserved in bacteria
1759	2035307	2036746	+	B1917_RS09645	BP2133	16	1	U	Major Facilitator Superfamily
1760	2036775	2037122	+	B1917_RS09650	BP2134	16	1	S	Glutathione-dependent formaldehyde-activating enzyme
1761	2037141	2038091	-	B1917_RS09655	IS481	NA	0	L	Transposase for IS481 element
1762	2038166	2038645	+	B1917_RS09660	BP2136	NA	0	K	Acetyltransferase (GNAT) domain
1763	2038744	2039694	+	B1917_RS09665	IS481	NA	0		NA
1764	2039778	2041595	+	B1917_RS09670	BP2138	NA	0	P	ABC transporter transmembrane region
1765	2041669	2042316	+	B1917_RS09675	BP2139	NA	0	-	-
1766	2042329	2043258	-	B1917_RS09680	BP2140	NA	0	P	ZIP Zinc transporter
1767	2043428	2043892	+	B1917_RS09685	BP2141	NA	0	-	-
1768	2044140	2044820	+	B1917_RS09690	BP2142	NA	0	K	FCD domain
1769	2044869	2046560	+	B1917_RS09695	BP2143	NA	0	U	Sulfate transporter
1770	2046576	2047127	-	B1917_RS09700	BP2144	NA	0	S	Activator of Hsp90 ATPase homolog 1-like protein
1771	2047124	2047495	-	B1917_RS09705	BP2145	NA	0	K	helix_turn_helix, Arsenical Resistance Operon Repressor
1772	2047608	2048444	+	B1917_RS09710	BP2146	NA	0	S	Alpha beta hydrolase
1773	2048455	2048979	-	B1917_RS09715	BP2147	NA	0	S	Domain of unknown function DUF302
1774	2049077	2049256	+	B1917_RS09720	BP2148	NA	0	S	Protein of unknwon function (DUF3008)
1775	2049386	2050417	-	B1917_RS09725	BP2149	NA	0	K	DJ-1/PfpI family
1776	2050491	2050847	+	B1917_RS09730	BP2150	NA	0	S	Protein of unknown function (DUF1428)
1777	2050837	2051712	-	B1917_RS09735	BP2151	NA	0	S	Phenazine biosynthesis-like protein
1778	2051811	2052695	+	B1917_RS09740	BP2152	NA	0	K	LysR substrate binding domain
1779	2052717	2054012	-	B1917_RS09745	BP2153	NA	0	S	Protein of unknown function (DUF445)
1780	2054961	2055611	+	B1917_RS09755	BP2156	NA	0	S	Flavodoxin-like fold
1781	2055699	2057219	-	B1917_RS09760	BP2157	NA	0	C	Belongs to the aldehyde dehydrogenase family
1782	2057477	2059342	+	B1917_RS09765	BP2158	NA	0	K	COG3284 Transcriptional activator of acetoin glycerol metabolism
1783	2060388	2061338	-	B1917_RS09775	IS481	NA	0		NA
1784	2062311	2062670	-	B1917_RS09785	BP2161	NA	0	S	PFAM LrgA family protein
1785	2062658	2064094	-	B1917_RS09790	BP2162	NA	0	H	Catalyzes a mechanistically unusual reaction, the ATP- dependent insertion of CO2 between the N7 and N8 nitrogen atoms of 7,8-diaminopelargonic acid (DAPA) to form an ureido ring
1786	2064091	2064744	-	B1917_RS09795	BP2163	NA	0	S	hydrolases or acyltransferases (alpha beta hydrolase superfamily)
1787	2064741	2065940	-	B1917_RS09800	BP2164	NA	0	H	Catalyzes the decarboxylative condensation of pimeloyl- acyl-carrier protein and L-alanine to produce 8-amino-7- oxononanoate (AON), acyl-carrier protein , and carbon dioxide
1788	2066038	2067312	+	B1917_RS09805	BP2165	NA	0	H	Belongs to the class-III pyridoxal-phosphate-dependent aminotransferase family
1789	2067309	2068259	-	B1917_RS09810	IS481	NA	0		NA
1790	2068426	2069400	+	B1917_RS09815	BP2167	8	0.125	P	Cation transport ATPase
1791	2069397	2069540	+	B1917_RS09820	BP2168	8	0.375	P	Cytochrome oxidase maturation protein, cbb3-type
1792	2071162	2071824	+	B1917_RS09830	BP2170	8	0.375	C	Cbb3-type cytochrome oxidase cytochrome c subunit
1793	2071827	2072003	+	B1917_RS09835	BP2171	8	0.375	O	cytochrome oxidase
1794	2072000	2072938	+	B1917_RS09840	BP2172	8	0.375	C	C-type cytochrome. Part of the cbb3-type cytochrome c oxidase complex
1795	2073030	2074520	+	B1917_RS09845	BP2173	8	0.375	C	cytochrome c oxidase
1796	2074606	2074758	+	B1917_RS09850	BP2174	8	0.375	S	FixH
1797	2074772	2075011	+	B1917_RS09855	BP2175	8	0.375	-	-
1798	2075107	2075850	+	B1917_RS09860	BP2176	8	0.375	S	membrane transporter protein
1799	2075859	2076383	+	B1917_RS09865	BP2177	8	0.375	S	family acetyltransferase
1800	2076482	2077405	+	B1917_RS09870	BP2178	8	0.375	V	abc transporter, ATP-binding protein
1801	2077402	2078163	+	B1917_RS09875	BP2179	8	0.375	V	Transport permease protein
1802	2078179	2079264	-	B1917_RS09880	BP2180	8	0.375	S	AI-2E family transporter
1803	2079464	2080414	+	B1917_RS09885	IS481	8	0.375		NA
1804	2080513	2081463	+	B1917_RS09890	IS481	8	0.375		NA
1805	2081423	2081836	-	B1917_RS09895	BP2182	8	0.375	K	regulator
1806	2082121	2082420	+	B1917_RS09900	BP2183	8	0.375	-	-
1807	2082742	2082820	-	B1917_RS09905	NA	8	0.25		NA
1808	2082830	2084998	-	B1917_RS09910	BP2184	8	0.375	K	Sigma factors are initiation factors that promote the attachment of RNA polymerase to specific initiation sites and are then released. This sigma factor is the primary sigma factor during exponential growth
1809	2085798	2087828	-	B1917_RS09915	BP2185	8	0.5	L	RNA polymerase that catalyzes the synthesis of short RNA molecules used as primers for DNA polymerase during DNA replication
1810	2087848	2088060	-	B1917_RS09920	BP2186	8	0.5	J	Belongs to the bacterial ribosomal protein bS21 family
1811	2088338	2088877	-	B1917_RS09925	BP2187	8	0.5	F	Phosphoribosyl transferase domain
1812	2088991	2090298	-	B1917_RS09930	BP2188	8	0.5	F	Plays an important role in the de novo pathway of purine nucleotide biosynthesis. Catalyzes the first committed step in the biosynthesis of AMP from IMP
1813	2090363	2091520	-	B1917_RS09935	BP2189	8	0.5	E	Required for the first step of histidine biosynthesis. May allow the feedback regulation of ATP phosphoribosyltransferase activity by histidine
1814	2091704	2092603	-	B1917_RS09940	BP2190	8	0.5	O	HflC and HflK could regulate a protease
1815	2092622	2093926	-	B1917_RS09945	BP2191	8	0.5	O	HflC and HflK could encode or regulate a protease
1816	2093892	2094998	-	B1917_RS09950	BP2192	8	0.5	S	GTPase that associates with the 50S ribosomal subunit and may have a role during protein synthesis or ribosome biogenesis
1817	2095086	2095322	-	B1917_RS09955	BP2193	8	0.5	J	RNA chaperone that binds small regulatory RNA (sRNAs) and mRNAs to facilitate mRNA translational regulation in response to envelope stress, environmental stress and changes in metabolite concentrations. Also binds with high specificity to tRNAs
1818	2095461	2096531	-	B1917_RS09960	BP2194	8	0.5	E	Belongs to the class-II pyridoxal-phosphate-dependent aminotransferase family. Histidinol-phosphate aminotransferase subfamily
1819	2096535	2097890	-	B1917_RS09965	BP2195	8	0.5	S	GTPase that plays an essential role in the late steps of ribosome biogenesis
1820	2097917	2099077	-	B1917_RS09970	BP2196	8	0.5	M	Part of the outer membrane protein assembly complex, which is involved in assembly and insertion of beta-barrel proteins into the outer membrane
1821	2099080	2099718	-	B1917_RS09975	BP2197	8	0.5	S	Tetratricopeptide repeat-like domain
1822	2099720	2101024	-	B1917_RS09980	BP2198	8	0.5	J	histidyl-tRNA synthetase
1823	2101065	2102360	-	B1917_RS09985	BP2199	8	0.5	I	Converts 2C-methyl-D-erythritol 2,4-cyclodiphosphate (ME-2,4cPP) into 1-hydroxy-2-methyl-2-(E)-butenyl 4-diphosphate
1824	2102367	2102873	-	B1917_RS09990	BP2200	8	0.5	S	Helix-turn-helix domain
1825	2102870	2104018	-	B1917_RS09995	BP2201	8	0.5	J	Specifically methylates position 2 of adenine 2503 in 23S rRNA and position 2 of adenine 37 in tRNAs
1826	2104046	2104471	-	B1917_RS10000	BP2202	8	0.5	F	Major role in the synthesis of nucleoside triphosphates other than ATP. The ATP gamma phosphate is transferred to the NDP beta phosphate via a ping-pong mechanism, using a phosphorylated active-site intermediate
1827	2104794	2107676	+	B1917_RS10005	BP2203	8	0.5	J	amino acids such as threonine, to avoid such errors, it has a posttransfer editing activity that hydrolyzes mischarged Thr-tRNA(Val) in a tRNA-dependent manner
1828	2107769	2108524	-	B1917_RS10010	BP2204	8	0.375	M	(Scaffolding) protein
1829	2109290	2110639	+	B1917_RS10020	BP2206	8	0.375	T	His Kinase A (phosphoacceptor) domain
1830	2110738	2111688	+	B1917_RS10025	IS481	8	0.375	L	Transposase for IS481 element
1831	2111787	2112737	+	B1917_RS10030	IS481	8	0.375	L	Transposase for IS481 element
1832	2112811	2113284	+	B1917_RS10035	BP1843	8	0.375	J	translation initiation inhibitor, yjgF family
1833	2113310	2114518	+	B1917_RS10040	BP1842	8	0.375	E	Beta-eliminating lyase
1834	2114515	2115288	-	B1917_RS10045	BP1841	8	0.375	J	Belongs to the RNA methyltransferase TrmD family
1835	2115288	2115911	-	B1917_RS10050	BP1840	8	0.5	J	An accessory protein needed during the final step in the assembly of 30S ribosomal subunit, possibly for assembly of the head region. Probably interacts with S19. Essential for efficient processing of 16S rRNA. May be needed both before and after RbfA during the maturation of 16S rRNA. It has affinity for free ribosomal 30S subunits but not for 70S ribosomes
1836	2116077	2116337	-	B1917_RS10055	BP1839	8	0.5	J	Belongs to the bacterial ribosomal protein bS16 family
1837	2116641	2117222	+	B1917_RS10060	BP1838	8	0.5	-	-
1838	2117289	2117543	-	B1917_RS10065	BP1837	8	0.5	O	Belongs to the sulfur carrier protein TusA family
1839	2117530	2120154	-	B1917_RS10070	BP1836	8	0.5	J	Catalyzes the attachment of alanine to tRNA(Ala) in a two-step reaction alanine is first activated by ATP to form Ala- AMP and then transferred to the acceptor end of tRNA(Ala). Also edits incorrectly charged Ser-tRNA(Ala) and Gly-tRNA(Ala) via its editing domain
1840	2120226	2121044	-	B1917_RS10075	BP1835	8	0.5	-	-
1841	2121041	2121646	-	B1917_RS10080	BP1834	8	0.5	NU	PilS N terminal
1842	2121684	2122817	-	B1917_RS10085	BP1833	8	0.5	NU	type II secretion system
1843	2124533	2124907	-	B1917_RS10095	BP1831	8	0.5	-	-
1844	2125005	2126279	-	B1917_RS10100	BP1830	8	0.5	-	-
1845	2126283	2127860	-	B1917_RS10105	BP1829	8	0.5	NU	Type ii and iii secretion system protein
1846	2128767	2130122	-	B1917_RS10115	BP1827	8	0.5	J	Amidase
1847	2130119	2131753	-	B1917_RS10120	BP1826	8	0.5	P	Belongs to the ABC transporter superfamily
1848	2131746	2132576	-	B1917_RS10125	BP1825	8	0.5	P	ABC-type dipeptide oligopeptide nickel transport systems, permease components
1849	2132594	2133538	-	B1917_RS10130	BP1824	8	0.5	P	ABC-type dipeptide oligopeptide nickel transport systems, permease components
1850	2133591	2135165	-	B1917_RS10135	BP1823	8	0.375	E	extracellular solute-binding protein
1851	2135213	2135563	-	B1917_RS10140	BP1822	8	0.375	-	-
1852	2137036	2137992	+	B1917_RS10150	BP1820	8	0.375	K	Transcriptional regulator
1853	2138142	2139479	-	B1917_RS10155	BP1819	8	0.375	G	ABC-type sugar transport system periplasmic component
1854	2139484	2140740	-	B1917_RS10160	BP1818	8	0.375	E	D-amino acid dehydrogenase
1855	2140936	2141982	-	B1917_RS10165	BP1817	8	0.375	C	Catalyzes the formation of 3,6-dideoxy-D-glycero-D-glycero-4-hexulose
1856	2142040	2142408	-	B1917_RS10170	BP1816	8	0.375	H	Catalyzes the pyruvoyl-dependent decarboxylation of aspartate to produce beta-alanine
1857	2142539	2143411	-	B1917_RS10175	BP1815	8	0.375	S	MOSC domain
1858	2143488	2144390	-	B1917_RS10180	BP1814	8	0.375	K	transcriptional
1859	2145447	2146664	-	B1917_RS10190	BP1812	8	0.375	S	Putative nucleotide-binding of sugar-metabolising enzyme
1860	2147938	2148888	-	B1917_RS10200	IS481	8	0.375	L	Transposase for IS481 element
1861	2149089	2149898	+	B1917_RS10205	BP1808	8	0.375	I	Enoyl-CoA hydratase/isomerase
1862	2150023	2150973	+	B1917_RS10210	IS481	8	0.375		NA
1863	2150970	2151863	-	B1917_RS10215	BP1806	8	0.375	G	methylglyoxal synthase
1864	2151988	2152182	-	B1917_RS10220	BP1805	8	0.375	S	FeS assembly protein IscX
1865	2152182	2152523	-	B1917_RS10225	BP1804	8	0.375	C	Ferredoxin
1866	2152533	2154395	-	B1917_RS10230	BP1803	8	0.375	O	Chaperone involved in the maturation of iron-sulfur cluster-containing proteins. Has a low intrinsic ATPase activity which is markedly stimulated by HscB
1867	2154525	2155037	-	B1917_RS10235	BP1802	8	0.375	O	Co-chaperone involved in the maturation of iron-sulfur cluster-containing proteins. Seems to help targeting proteins to be folded toward HscA
1868	2155040	2155363	-	B1917_RS10240	BP1801	8	0.375	S	Belongs to the HesB IscA family
1869	2155365	2155775	-	B1917_RS10245	BP1800	8	0.375	C	A scaffold on which IscS assembles Fe-S clusters. It is likely that Fe-S cluster coordination is flexible as the role of this complex is to build and then hand off Fe-S clusters
1870	2155813	2157024	-	B1917_RS10250	BP1799	8	0.375	H	Master enzyme that delivers sulfur to a number of partners involved in Fe-S cluster assembly, tRNA modification or cofactor biosynthesis. Catalyzes the removal of elemental sulfur atoms from cysteine to produce alanine. Functions as a sulfur delivery protein for Fe-S cluster synthesis onto IscU, an Fe-S scaffold assembly protein, as well as other S acceptor proteins
1871	2157042	2157554	-	B1917_RS10255	BP1798	8	0.375	K	Transcriptional regulator
1872	2157770	2158261	-	B1917_RS10260	BP1797	8	0.375	T	Belongs to the low molecular weight phosphotyrosine protein phosphatase family
1873	2158514	2160550	-	B1917_RS10265	BP1796	8	0.375	L	damaged site, the DNA wraps around one UvrB monomer. DNA wrap is dependent on ATP binding by UvrB and probably causes local melting of the DNA helix, facilitating insertion of UvrB beta-hairpin between the DNA strands. Then UvrB probes one DNA strand for the presence of a lesion. If a lesion is found the UvrA subunits dissociate and the UvrB-DNA preincision complex is formed. This complex is subs…
1874	2160628	2161830	+	B1917_RS10270	BP1795	8	0.375	E	Aminotransferase
1875	2161881	2162609	+	B1917_RS10275	BP1794	8	0.375	K	Represses a number of genes involved in the response to DNA damage (SOS response), including recA and lexA. In the presence of single-stranded DNA, RecA interacts with LexA causing an autocatalytic cleavage which disrupts the DNA-binding part of LexA, leading to derepression of the SOS regulon and eventually DNA repair
1876	2162836	2163765	-	B1917_RS10280	BP1793	8	0.375	MU	Autotransporter beta-domain
1877	2163811	2164170	+	B1917_RS10285	NA	8	0.375		NA
1878	2164167	2165117	-	B1917_RS10290	IS481	8	0.375		NA
1879	2165688	2165900	-	B1917_RS10295	BP1790	8	0.375	E	Tripartite tricarboxylate transporter family receptor
1880	2165918	2166649	-	B1917_RS10300	BP1790	8	0.375	E	Tripartite tricarboxylate transporter family receptor
1881	2166684	2167325	-	B1917_RS10305	BP1789	8	0.375	I	Acyl CoA acetate 3-ketoacid CoA transferase beta subunit
1882	2167318	2168034	-	B1917_RS10310	BP1788	8	0.375	I	3-oxoacid CoA-transferase, A subunit
1883	2170199	2170975	-	B1917_RS10325	BP1785	8	0.375	IQ	KR domain
1884	2170997	2172154	-	B1917_RS10330	BP1784	8	0.625	I	Thiolase, C-terminal domain
1885	2172151	2172582	-	B1917_RS10335	BP1783	8	0.625	S	DUF35 OB-fold domain, acyl-CoA-associated
1886	2172579	2173382	-	B1917_RS10340	BP1782	8	0.625	I	Enoyl-CoA hydratase/isomerase
1887	2173396	2173851	-	B1917_RS10345	BP1781	8	0.625	I	MaoC like domain
1888	2173864	2174835	-	B1917_RS10350	BP1780	8	0.625	S	Tripartite tricarboxylate transporter family receptor
1889	2174901	2176124	-	B1917_RS10355	BP1779	8	0.625	C	CoA-transferase family III
1890	2176352	2177302	+	B1917_RS10360	BP1778	8	0.625	K	LysR substrate binding domain
1891	2177426	2179879	-	B1917_RS10365	BP1777	8	0.625	O	ATP-dependent serine protease that mediates the selective degradation of mutant and abnormal proteins as well as certain short-lived regulatory proteins. Required for cellular homeostasis and for survival from DNA damage and developmental changes induced by stress. Degrades polypeptides processively to yield small peptide fragments that are 5 to 10 amino acids long. Binds to DNA in a double-stran…
1892	2180068	2181372	-	B1917_RS10370	BP1776	8	0.625	O	ATP-dependent specificity component of the Clp protease. It directs the protease to specific substrates. Can perform chaperone functions in the absence of ClpP
1893	2181477	2182130	-	B1917_RS10375	BP1775	8	0.625	O	Cleaves peptides in various proteins in a process that requires ATP hydrolysis. Has a chymotrypsin-like activity. Plays a major role in the degradation of misfolded proteins
1894	2182133	2183443	-	B1917_RS10380	BP1774	8	0.625	D	Involved in protein export. Acts as a chaperone by maintaining the newly synthesized protein in an open conformation. Functions as a peptidyl-prolyl cis-trans isomerase
1895	2183622	2184200	+	B1917_RS10385	BP1773	8	0.625	S	UPF0114 protein
1896	2184858	2185424	-	B1917_RS10395	BP1771	8	0.625	S	protein conserved in bacteria
1897	2185508	2185711	-	B1917_RS10400	BP1770	8	0.625	K	regulation of transcription, DNA-templated
1898	2186018	2186338	-	B1917_RS10405	BP1769	8	0.625	-	-
1899	2186380	2186661	-	B1917_RS10410	BP1768	8	0.625	-	-
1900	2186736	2187992	-	B1917_RS10415	BP1767	8	0.625	MU	cell adhesion
1901	2188375	2188704	+	B1917_RS10420	BP1766	8	0.625	S	Domain of unknown function (DUF4148)
1902	2188922	2189008	-	B1917_RS10425	NA	8	0.625		NA
1903	2190274	2191095	+	B1917_RS10435	BP1764	8	0.625	E	Belongs to the transferase hexapeptide repeat family
1904	2191095	2192234	+	B1917_RS10440	BP1763	8	0.625	E	Catalyzes the hydrolysis of N-succinyl-L,L- diaminopimelic acid (SDAP), forming succinate and LL-2,6- diaminoheptanedioate (DAP), an intermediate involved in the bacterial biosynthesis of lysine and meso-diaminopimelic acid, an essential component of bacterial cell walls
1905	2192241	2193137	+	B1917_RS10445	BP1762	8	0.625	J	Specifically methylates the 50S ribosomal protein L3 on a specific glutamine residue
1906	2193134	2195059	+	B1917_RS10450	BP1761	8	0.625	S	ABC transporter
1907	2195419	2198031	+	B1917_RS10455	BP1760	8	0.625	P	COG1629 Outer membrane receptor proteins, mostly Fe transport
1908	2198084	2200384	-	B1917_RS10460	BP1759	8	0.625	L	DNA helicase
1909	2200381	2201589	-	B1917_RS10465	BP1758	8	0.625	I	Fatty acid desaturase
1910	2201851	2202225	+	B1917_RS10470	BP1757A	8	0.625	-	-
1911	2202222	2203172	-	B1917_RS10475	IS481	8	0.625		NA
1912	2203271	2205265	-	B1917_RS10480	BP1756	8	0.625	J	Belongs to the class I-like SAM-binding methyltransferase superfamily. RsmB NOP family
1913	2205325	2206290	+	B1917_RS10485	BP1754	8	0.625	H	Belongs to the ribF family
1914	2206280	2209141	+	B1917_RS10490	BP1753	8	0.625	J	amino acids such as valine, to avoid such errors it has two additional distinct tRNA(Ile)-dependent editing activities. One activity is designated as 'pretransfer' editing and involves the hydrolysis of activated Val-AMP. The other activity is designated 'posttransfer' editing and involves deacylation of mischarged Val-tRNA(Ile)
1915	2209144	2209650	+	B1917_RS10495	BP1752	8	0.625	MU	This protein specifically catalyzes the removal of signal peptides from prolipoproteins
1916	2209755	2210963	+	B1917_RS10500	BP1751	8	0.625	H	Catalyzes two steps in the biosynthesis of coenzyme A. In the first step cysteine is conjugated to 4'-phosphopantothenate to form 4-phosphopantothenoylcysteine, in the latter compound is decarboxylated to form 4'-phosphopantotheine
1917	2210965	2211903	-	B1917_RS10505	BP1750	8	0.625	S	PFAM nucleoside recognition domain protein
1918	2212065	2212538	+	B1917_RS10510	BP1749	8	0.625	K	Lrp/AsnC ligand binding domain
1919	2212535	2213485	-	B1917_RS10515	IS481	8	0.625	L	Transposase for IS481 element
1920	2213596	2214036	-	B1917_RS10520	BP1747	8	0.625	S	Bacterial protein of unknown function (DUF937)
1921	2214165	2215394	-	B1917_RS10525	BP1746	8	0.625	M	Membrane-bound lytic murein transglycosylase B
1922	2215433	2216254	-	B1917_RS10530	BP1745	8	0.625	S	Protein of unknown function (DUF455)
1923	2216308	2217459	+	B1917_RS10535	BP1744	8	0.625	S	Peptidogalycan biosysnthesis/recognition
1924	2217551	2218039	-	B1917_RS10540	BP1743	8	0.625	V	Domain of unknown function (DUF1854)
1925	2220566	2223139	+	B1917_RS10550	BP1740	8	0.375	F	cyanophycin
1926	2223210	2225783	+	B1917_RS10555	BP1739	8	0.375	HJM	Belongs to the
1927	2226049	2226249	+	B1917_RS10560	BP1738	8	0.375	S	Belongs to the UPF0337 (CsbD) family
1928	2226281	2226442	+	B1917_RS10565	BP1737	8	0.375		NA
1929	2226500	2226838	+	B1917_RS10570	BP1736	8	0.375	S	periplasmic or secreted lipoprotein
1930	2226987	2227937	-	B1917_RS10575	IS481	8	0.375		NA
1931	2228036	2228986	-	B1917_RS10580	IS481	8	0.375		NA
1932	2229085	2229804	-	B1917_RS10585	BP1734	8	0.375	Q	ABC-type transport system involved in lysophospholipase L1 biosynthesis ATPase component
1933	2229881	2230429	+	B1917_RS10590	BP1733	8	0.375	E	Lysophospholipase L1 and related esterases
1934	2230411	2232426	-	B1917_RS10595	BP1732	8	0.375	O	peptidyl-prolyl isomerase
1935	2232609	2233358	+	B1917_RS10600	BP1731	8	0.375	C	Glycerophosphoryl diester phosphodiesterase
1936	2233371	2234234	+	B1917_RS10605	BP1730	8	0.375	J	Specifically methylates the adenine in position 2030 of 23S rRNA
1937	2234238	2235653	-	B1917_RS10610	BP1729	8	0.375	C	Catalyzes the oxidation of dihydrolipoamide to lipoamide
1938	2235787	2236515	-	B1917_RS10615	BP1728	8	0.375	O	Glutaredoxin
1939	2236654	2236854	-	B1917_RS10620	BP1727	8	0.375	P	Heavy-metal-associated domain
1940	2237030	2237428	+	B1917_RS10625	BP1726	8	0.375	K	transcriptional
1941	2237452	2238852	-	B1917_RS10630	BP1725	8	0.375	J	Catalyzes the formation of 5-methyl-uridine at position 1939 (m5U1939) in 23S rRNA
1942	2238971	2239723	-	B1917_RS10635	BP1724	8	0.125	S	Bacterial protein of unknown function (Gcw_chp)
1943	2240012	2240689	-	B1917_RS10640	BP1723	8	0.125	NPTU	ATP-independent chaperone mediated protein folding
1944	2240716	2241495	-	B1917_RS10645	BP1722	8	0.125	L	3'-5' exonuclease related to the exonuclease domain of PolB
1945	2241492	2242376	-	B1917_RS10650	BP1721	8	0.125	DM	Lysin motif
1946	2242394	2243083	-	B1917_RS10655	BP1720	8	0.125	J	Catalyzes the methyl esterification of L-isoaspartyl residues in peptides and proteins that result from spontaneous decomposition of normal L-aspartyl and L-asparaginyl residues. It plays a role in the repair and or degradation of damaged proteins
1947	2243158	2243916	-	B1917_RS10660	BP1719	8	0.125	S	Nucleotidase that shows phosphatase activity on nucleoside 5'-monophosphates
1948	2244042	2244689	+	B1917_RS10665	BP1718	8	0.125	I	Catalyzes the transfer of an acyl group from acyl- phosphate (acyl-PO(4)) to glycerol-3-phosphate (G3P) to form lysophosphatidic acid (LPA). This enzyme utilizes acyl-phosphate as fatty acyl donor, but not acyl-CoA or acyl-ACP
1949	2244957	2245973	+	B1917_RS10670	IS1663	8	0.125	L	Transposase
1950	2246071	2247111	-	B1917_RS10675	BP1716	8	0.125	J	Required for the formation of a threonylcarbamoyl group on adenosine at position 37 (t(6)A37) in tRNAs that read codons beginning with adenine. Is involved in the transfer of the threonylcarbamoyl moiety of threonylcarbamoyl-AMP (TC-AMP) to the N6 group of A37, together with TsaE and TsaB. TsaD likely plays a direct catalytic role in this reaction
1951	2247246	2248538	+	B1917_RS10680	BP1715	8	0.125	S	Permease
1952	2249898	2250281	+	B1917_RS10690	BP1713	8	0.125	O	Belongs to the thioredoxin family
1953	2250299	2250886	-	B1917_RS10695	BP1712	8	0.125	S	Uncharacterized protein family UPF0029
1954	2250924	2251874	-	B1917_RS10700	IS481	8	0.125	L	Transposase for IS481 element
1955	2251973	2252533	-	B1917_RS10705	BP2215	8	0.125	K	L-2,4-diaminobutyric acid acetyltransferase
1956	2252530	2253075	-	B1917_RS10710	BP2216	8	0.125	K	transcriptional
1957	2253271	2254299	+	B1917_RS10715	BP2217	8	0.125	K	Transcriptional regulator
1958	2254340	2255680	+	B1917_RS10720	BP2218	8	0.125	H	Aminotransferase class-III
1959	2255789	2256793	+	B1917_RS10725	BP2219	8	0.125	S	TRAP transporter solute receptor
1960	2256900	2259500	+	B1917_RS10730	BP2220	8	0.125	S	transport system fused permease components
1961	2259599	2260549	+	B1917_RS10735	IS481	8	0.125	L	Transposase for IS481 element
1962	2260546	2260818	-	B1917_RS10740	BP2222	8	0.125	-	-
1963	2261077	2263788	-	B1917_RS10745	BP2224	8	0.125	MU	COG3468 Type V secretory pathway, adhesin AidA
1964	2264209	2264284	-	B1917_RS10750	NA	8	0.125		NA
1965	2264356	2265900	+	B1917_RS10755	BP2225	9	0.428571	I	Catalyzes the reversible phosphatidyl group transfer from one phosphatidylglycerol molecule to another to form cardiolipin (CL) (diphosphatidylglycerol) and glycerol
1966	2265897	2266247	-	B1917_RS10760	BP2226	9	1	T	Belongs to the anti-sigma-factor antagonist family
1967	2266391	2266819	+	B1917_RS10765	BP2227	9	1	T	Histidine kinase-like ATPase domain
1968	2266903	2268066	+	B1917_RS10770	BP2228	9	1	M	Catalyzes the interconversion of L-alanine and D- alanine. May also act on other amino acids
1969	2268063	2270504	-	B1917_RS10775	BP2229	9	1	EGP	Major Facilitator Superfamily
1970	2270589	2272610	+	B1917_RS10780	BP2230	9	1	KT	Sigma factor PP2C-like phosphatases
1971	2272607	2273794	+	B1917_RS10785	BP2231	9	1	S	ABC transporter substrate binding protein
1972	2275121	2275321	-	B1917_RS10795	BP0329	9	1		NA
1973	2275358	2276056	+	B1917_RS10800	BP2233	9	1	-	-
1974	2276231	2276833	+	B1917_RS10805	BP2234	9	1	K	Sigma-70, region 4
1975	2276854	2278656	-	B1917_RS10810	BP2235	9	1	NU	Type III secretion protein
1976	2278647	2279045	-	B1917_RS10815	BP2236	9	1	S	Tir chaperone protein (CesT) family
1977	2279042	2280091	-	B1917_RS10820	BP2237	9	1	U	Type III secretion protein
1978	2280088	2280888	-	B1917_RS10825	BP2238	9	0.714286	U	Type III secretion
1979	2280900	2281175	-	B1917_RS10830	BP2239	NA	0	U	Type III secretion protein
1980	2281172	2281843	-	B1917_RS10835	BP2240	NA	0	U	Part of a set of proteins involved in the infection of eukaryotic cells
1981	2281840	2282919	-	B1917_RS10840	BP2241	NA	0	NU	COG1886 Flagellar motor switch type III secretory pathway protein
1982	2282916	2283464	-	B1917_RS10845	BP2243	NA	0	-	-
1983	2283461	2283970	-	B1917_RS10850	BP2244	NA	0	S	Type III secretion protein YscO
1984	2283970	2285304	-	B1917_RS10855	BP2245	NA	0	NU	Type III
1985	2285309	2285947	-	B1917_RS10860	BP2246	NA	0	NU	Type III
1986	2285917	2286579	-	B1917_RS10865	BP2247	NA	0	S	YOP proteins translocation protein K (YscK)
1987	2286572	2287396	-	B1917_RS10870	BP2248	NA	0	U	Secretory protein of YscJ/FliF family
1988	2287393	2287800	-	B1917_RS10875	BP2249	NA	0	S	Type III secretion basal body protein I, YscI, HrpB, PscI
1989	2287797	2288318	-	B1917_RS10880	BP2250	NA	0	S	chaperone-mediated protein folding
1990	2288323	2288784	-	B1917_RS10885	BP2251	NA	0	S	Tetratricopeptide repeat
1991	2288808	2290010	-	B1917_RS10890	BP2252	NA	0	S	Outer protein B
1992	2290040	2290981	-	B1917_RS10895	BP2253	NA	0	-	-
1993	2291029	2291514	-	B1917_RS10900	BP2254	NA	0	S	COG0457 FOG TPR repeat
1994	2291530	2291805	-	B1917_RS10905	BP2255	NA	0		NA
1995	2291827	2292444	-	B1917_RS10910	BP2256	NA	0	-	-
1996	2292608	2293705	+	B1917_RS10915	BP2257	NA	0	S	TyeA
1997	2293702	2294079	+	B1917_RS10920	BP2258	NA	0	S	protein secretion
1998	2294084	2294494	+	B1917_RS10925	BP2259	NA	0	S	Type III secretion system YscX (type_III_YscX)
1999	2294491	2294859	+	B1917_RS10930	BP2260	NA	0	S	Tetratricopeptide repeat
[truncated: 1,685 more rows]

## Sheet: TB_H37Rv
Gene index	Gene start	Gene end	Strand	Ref locus	Hotspot	Proportion of amplifications in hotspot with gene	Cat categories	Description
1	1	1524	+	Rv0001	NA	0	L	it binds specifically double-stranded DNA at a 9 bp consensus (dnaA box) 5'-TTATC CA A CA A-3'. DnaA binds to ATP and to acidic phospholipids
2	2052	3260	+	Rv0002	27	1	L	Confers DNA tethering and processivity to DNA polymerases and other proteins. Acts as a clamp, forming a ring around DNA (a reaction catalyzed by the clamp-loading complex) which diffuses in an ATP-independent manner freely and bidirectionally along dsDNA. Initially characterized for its ability to contact the catalytic subunit of DNA polymerase III (Pol III), a complex, multichain enzyme respons…
3	3280	4437	+	Rv0003	27	1	L	it is required for DNA replication and normal SOS inducibility. RecF binds preferentially to single-stranded, linear DNA. It also seems to bind ATP
4	4434	4997	+	Rv0004	27	1	S	Belongs to the UPF0232 family
5	5240	7267	+	Rv0005	27	1	L	A type II topoisomerase that negatively supercoils closed circular double-stranded (ds) DNA in an ATP-dependent manner to modulate DNA topology and maintain chromosomes in an underwound state. Negative supercoiling favors strand separation, and DNA replication, transcription, recombination and repair, all of which involve strand separation. Also able to catalyze the interconversion of other topol…
6	7302	9818	+	Rv0006	27	1	L	A type II topoisomerase that negatively supercoils closed circular double-stranded (ds) DNA in an ATP-dependent manner to modulate DNA topology and maintain chromosomes in an underwound state. Negative supercoiling favors strand separation, and DNA replication, transcription, recombination and repair, all of which involve strand separation. Also able to catalyze the interconversion of other topol…
7	9914	10828	+	Rv0007	27	1	S	Transmembrane domain of unknown function (DUF3566)
8	11874	12311	-	Rv0008c	27	1	D	Required for regulated cell division, cell wall synthesis and the maintenance of cell shape
9	12468	13016	+	Rv0009	27	1	O	PPIases accelerate the folding of proteins. It catalyzes the cis-trans isomerization of proline imidic peptide bonds in oligopeptides
10	13133	13558	-	Rv0010c	27	1	S	Bacterial PH domain
11	13714	13995	-	Rv0011c	27	1	D	Cell division protein CrgA
12	14089	14877	+	Rv0012	27	1	S	Bacterial protein of unknown function (DUF881)
13	14914	15612	+	Rv0013	27	1	EH	Anthranilate synthase
14	15590	17470	-	Rv0014c	27	1	KLT	serine threonine protein kinase
15	17467	18762	-	Rv0015c	27	1	KLT	serine threonine protein kinase
16	18759	20234	-	Rv0016c	27	1	M	penicillin-binding protein
17	20231	21640	-	Rv0017c	27	0.5	D	Belongs to the SEDS family
18	21637	23181	-	Rv0018c	27	0.5	T	PFAM Protein phosphatase 2C
19	23270	23737	-	Rv0019c	NA	0	T	FHA domain-containing protein
20	23861	25444	-	Rv0020c	NA	0	T	Fha domain
21	25913	26881	-	Rv0021c	NA	0	S	2-nitropropane dioxygenase
22	27023	27442	-	Rv0022c	NA	0	K	Acts as a transcriptional regulator. Probably redox- responsive. The apo- but not holo-form probably binds DNA
23	27595	28365	+	Rv0023	NA	0	K	Helix-turn-helix
24	28362	29207	+	Rv0024	NA	0	M	NlpC/P60 family
25	29245	29607	+	Rv0025	NA	0	S	Domain of unknown function (DUF4226)
26	29722	31068	+	Rv0026	NA	0	S	Domain of unknown function (DUF4226)
27	31189	31506	+	Rv0027	NA	0	S	Excreted virulence factor EspC, type VII ESX diderm
28	31514	31819	+	Rv0028	NA	0	S	Protein of unknown function (DUF2694)
29	32057	33154	+	Rv0029	NA	0	-	-
30	33224	33553	+	Rv0030	NA	0	S	Protein of unknown function (DUF2710)
31	34295	36610	+	Rv0032	NA	0	H	Could be involved in biotin biosynthesis (at the first step) catalytic activity 6-carboxyhexanoyl-CoA L- alanine 8-amino-7-oxononanoate CoA CO2
32	36607	36870	+	Rv0033	NA	0	IQ	Carrier of the growing fatty acid chain in fatty acid biosynthesis
33	36867	37262	+	Rv0034	NA	0	S	SnoaL-like domain
34	37259	38947	+	Rv0035	NA	0	IQ	AMP-binding enzyme
35	39056	39829	-	Rv0036c	NA	0	S	Wyosine base formation
36	39877	41202	-	Rv0037c	NA	0	EGP	Major Facilitator Superfamily
37	41304	41912	+	Rv0038	NA	0	K	Belongs to the UPF0301 (AlgH) family
38	42004	42351	-	Rv0039c	NA	0	-	-
39	42433	43365	-	Rv0040c	NA	0	S	Probable lipoprotein LpqN
40	43562	46471	+	Rv0041	NA	0	J	Belongs to the class-I aminoacyl-tRNA synthetase family
41	46581	47207	-	Rv0042c	NA	0	K	transcriptional
42	47366	48100	-	Rv0043c	NA	0	K	transcriptional
43	48233	49027	-	Rv0044c	NA	0	C	COG2141 Coenzyme F420-dependent N5,N10-methylene tetrahydromethanopterin reductase and related flavin-dependent oxidoreductases
44	49043	49939	-	Rv0045c	NA	0	E	Alpha beta hydrolase
45	50021	51124	-	Rv0046c	NA	0	I	synthase
46	51185	51727	-	Rv0047c	NA	0	K	Transcriptional regulator
47	51828	52697	-	Rv0048c	NA	0	S	Domain of unknown function (DUF1707)
48	52831	53244	+	Rv0049	NA	0	S	Family of unknown function (DUF5318)
49	53663	55699	+	Rv0050	NA	0	M	penicillin-binding protein
50	55696	57378	+	Rv0051	NA	0	S	integral membrane protein
51	57410	57973	+	Rv0052	NA	0	S	DJ-1 PfpI family
52	58192	58482	+	Rv0053	NA	0	J	Binds together with S18 to 16S ribosomal RNA
53	58586	59080	+	Rv0054	NA	0	L	Single-stranded DNA-binding protein
54	59122	59376	+	Rv0055	NA	0	J	Binds as a heterodimer with protein S6 to the central domain of the 16S rRNA, where it helps stabilize the platform of the 30S subunit
55	59409	59867	+	Rv0056	NA	0	J	binds to the 23S rRNA
56	59896	60417	+	Rv0057	NA	0	NA	NA
57	60396	63020	+	Rv0058	NA	0	L	Participates in initiation and elongation during chromosome replication
58	63200	63892	+	Rv0059	NA	0	M	Domain of unknown function (DUF4433)
59	63909	64967	+	Rv0060	NA	0	S	Macro domain
60	65012	65350	-	Rv0061c	NA	0	-	-
61	65552	66694	+	Rv0062	NA	0	G	Belongs to the glycosyl hydrolase family 6
62	66923	68362	+	Rv0063	NA	0	C	oxidoreductase
63	68418	68579	+	Rv0063a	NA	0	NA	NA
64	68620	71559	+	Rv0064	NA	0	S	Uncharacterised protein family (UPF0182)
65	71589	71828	+	Rv0064	NA	0	S	Uncharacterised protein family (UPF0182)
66	71821	72222	+	Rv0065	NA	0	F	toxic component of a
67	72274	74511	-	Rv0066c	NA	0	C	Isocitrate dehydrogenase
68	74629	75198	-	Rv0067c	NA	0	K	Transcriptional regulator
69	75301	76212	+	Rv0068	NA	0	IQ	Belongs to the short-chain dehydrogenases reductases (SDR) family
70	76237	77622	-	Rv0069c	NA	0	E	L-serine dehydratase
71	77619	78896	-	Rv0070c	NA	0	E	Catalyzes the reversible interconversion of serine and glycine with tetrahydrofolate (THF) serving as the one-carbon carrier. This reaction serves as the major source of one-carbon groups required for the biosynthesis of purines, thymidylate, methionine, and other important biomolecules. Also exhibits THF- independent aldolase activity toward beta-hydroxyamino acids, producing glycine and aldehyd…
72	79486	80193	+	Rv0071	NA	0	L	Reverse transcriptase (RNA-dependent DNA polymerase)
73	80624	81673	+	Rv0072	NA	0	V	FtsX-like permease family
74	81676	82668	+	Rv0073	NA	0	V	ABC transporter
75	82748	83983	+	Rv0074	NA	0	Q	amidohydrolase
76	83996	85168	+	Rv0075	NA	0	E	cystathionine beta-lyase activity
77	85183	85572	-	Rv0076c	NA	0	-	-
78	85636	86466	-	Rv0077c	NA	0	I	Alpha beta hydrolase
79	87798	88004	-	Rv0078	NA	0	K	Transcriptional regulator
80	87208	87801	-	Rv0078	NA	0	K	Transcriptional regulator
81	86528	87133	+	Rv0078	NA	0	K	Transcriptional regulator
82	88204	89025	+	Rv0079	NA	0	J	Sigma 54 modulation/S30EA ribosomal protein C terminus
83	89022	89480	+	Rv0080	NA	0	K	pyridoxamine 5-phosphate
84	89575	89919	+	Rv0081	NA	0	K	transcriptional
85	89924	90403	+	Rv0082	NA	0	C	oxidoreductase
86	90400	92322	+	Rv0083	NA	0	CP	Proton-conducting membrane transporter
87	92328	93278	+	Rv0084	NA	0	C	Formate hydrogenlyase
88	93289	93951	+	Rv0085	NA	0	C	Hydrogenase 4 membrane
89	93951	95417	+	Rv0086	NA	0	CP	Proton-conducting membrane transporter
90	95414	96892	+	Rv0087	NA	0	C	Respiratory-chain NADH dehydrogenase, 30 Kd subunit
91	96927	97601	+	Rv0088	NA	0	S	Polyketide cyclase / dehydrase and lipid transport
92	97758	98351	+	Rv0089	NA	0	Q	Methyltransferase domain
93	98480	99250	+	Rv0090	NA	0	S	Predicted membrane protein (DUF2127)
94	99684	100451	+	Rv0091	NA	0	E	Catalyzes the irreversible cleavage of the glycosidic bond in both 5'-methylthioadenosine (MTA) and S- adenosylhomocysteine (SAH AdoHcy) to adenine and the corresponding thioribose, 5'-methylthioribose and S-ribosylhomocysteine, respectively
95	100583	102868	+	Rv0092	NA	0	P	ATPase, P-type (transporting), HAD superfamily, subfamily IC
96	102815	103663	-	Rv0093c	NA	0	S	Putative zinc-finger
97	103710	104663	-	Rv0094c	NA	0	V	Domain of unknown function (DUF222)
98	104805	105215	-	Rv0095c	NA	0	V	Domain of unknown function (DUF222)
99	105324	106715	+	Rv0096	NA	0	N	PPE family
100	106734	107603	+	Rv0097	NA	0	Q	Taurine catabolism dioxygenase TauD, TfdA family
101	107600	108151	+	Rv0098	NA	0	S	FcoT-like thioesterase domain
102	108156	109778	+	Rv0099	NA	0	IQ	AMP-binding enzyme C-terminal domain
103	109783	110019	+	Rv0100	NA	0	Q	Phosphopantetheine attachment site
104	110001	117539	+	Rv0101	NA	0	Q	Peptide synthetase
105	117714	119699	+	Rv0102	NA	0	P	CytoChrome c oxidase Caa3 assembly factor
106	119915	122173	-	Rv0103c	NA	0	P	ATPase, P-type (transporting), HAD superfamily, subfamily IC
107	122317	123831	+	Rv0104	NA	0	HT	Cyclic nucleotide-binding domain
108	123980	124264	-	Rv0105c	NA	0	J	Belongs to the bacterial ribosomal protein bL28 family
109	124374	125570	+	Rv0106	NA	0	S	cobalamin synthesis CobW domain protein
110	125643	130541	-	Rv0107c	NA	0	P	ATPase, P-type (transporting), HAD superfamily, subfamily IC
111	130895	131104	-	Rv0108c	NA	0	-	-
112	131382	132872	+	Rv0109	NA	0	I	PE family
113	133020	133769	+	Rv0110	NA	0	NU	Rhomboid family
114	133950	136007	+	Rv0111	NA	0	EI	Acyltransferase
115	136289	137245	+	Rv0112	NA	0	GM	GDP-mannose 4,6 dehydratase
116	137319	137909	+	Rv0113	NA	0	G	Catalyzes the isomerization of sedoheptulose 7-phosphate in D-glycero-D-manno-heptose 7-phosphate
117	137941	138513	+	Rv0114	NA	0	E	D,D-heptose 1,7-bisphosphate phosphatase
118	138513	139673	+	Rv0115	NA	0	S	GHMP kinases C terminal
119	139956	140144	+	Rv0115a	NA	0	-	-
120	140267	141022	-	Rv0116c	NA	0	S	ErfK YbiS YcfS YnhG family protein
121	141200	142144	+	Rv0117	NA	0	K	Bacterial regulatory helix-turn-helix protein, lysR family
122	142128	143876	-	Rv0118c	NA	0	EH	Belongs to the TPP enzyme family
123	144049	145626	+	Rv0119	NA	0	IQ	AMP-binding enzyme C-terminal domain
124	145627	147771	-	Rv0120c	NA	0	J	elongation factor G
125	147908	148342	-	Rv0121c	NA	0	S	PFAM pyridoxamine 5'-phosphate
126	148491	148859	+	Rv0122	NA	0	NA	NA
127	148856	149224	+	Rv0123	NA	0	-	-
128	149533	150996	+	Rv0124	NA	0	I	acetylesterase activity
129	151148	152215	+	Rv0125	NA	0	M	serine protease
130	152324	154129	+	Rv0126	NA	0	G	Trehalose synthase
131	154232	155599	+	Rv0127	NA	0	G	Catalyzes the ATP-dependent phosphorylation of maltose to maltose 1-phosphate. Is involved in a branched alpha-glucan biosynthetic pathway from trehalose, together with TreS, GlgE and GlgB (By similarity)
132	155667	156446	+	Rv0128	NA	0	S	Protein of unknown function (DUF1275)
133	156578	157600	-	Rv0129c	NA	0	S	fibronectin, a large adhesive glycoprotein, which facilitates the attachment of M.tuberculosis to murine alveolar macrophages (AMs). They also help to maintain the integrity of the cell wall by catalyzing the transfer of mycolic acids to cell wall arabinogalactan, and through the synthesis of alpha,alpha-trehalose dimycolate (TDM, cord factor). They catalyze the transfer of a mycoloyl residue fro…
134	157847	158302	+	Rv0130	NA	0	I	dehydratase
135	158315	159658	-	Rv0131c	NA	0	I	acyl-CoA dehydrogenase
136	159700	160782	-	Rv0132c	NA	0	C	Luciferase-like monooxygenase
137	160869	161474	+	Rv0133	NA	0	K	acetyltransferase
138	161771	162673	+	Rv0134	NA	0	I	epoxide hydrolase
139	162644	163249	-	Rv0135c	NA	0	K	Transcriptional regulator
140	163366	164691	+	Rv0136	NA	0	Q	cytochrome P450
141	164712	165260	-	Rv0137c	NA	0	O	Has an important function as a repair enzyme for proteins that have been inactivated by oxidation. Catalyzes the reversible oxidation-reduction of methionine sulfoxide in proteins to methionine
142	165323	165826	+	Rv0138	NA	0	S	SnoaL-like domain
143	165827	166849	+	Rv0139	NA	0	GM	epimerase dehydratase
144	166910	167290	+	Rv0140	NA	0	S	Domain of unknown function (DUF427)
145	167271	167681	-	Rv0141c	NA	0	S	SnoaL-like domain
146	167711	168637	+	Rv0142	NA	0	L	DNA glycosylase
147	168704	170182	-	Rv0143c	NA	0	P	Chloride channel
148	170284	171126	+	Rv0144	NA	0	K	tetR family
149	171215	172168	+	Rv0145	NA	0	H	Exhibits S-adenosyl-L-methionine-dependent methyltransferase activity
150	172211	173143	+	Rv0146	NA	0	Q	Exhibits S-adenosyl-L-methionine-dependent methyltransferase activity
151	173238	174758	+	Rv0147	NA	0	C	Belongs to the aldehyde dehydrogenase family
152	174833	175693	+	Rv0148	NA	0	IQ	Belongs to the short-chain dehydrogenases reductases (SDR) family
153	175700	176668	+	Rv0149	NA	0	C	alcohol dehydrogenase
154	176665	176952	-	Rv0150c	NA	0	NA	NA
155	177543	179309	-	Rv0151c	NA	0	N	PE-PPE domain
156	179319	180896	-	Rv0152c	NA	0	N	PE-PPE domain
157	181155	181985	-	Rv0153c	NA	0	T	COG2365 Protein tyrosine serine phosphatase
158	181987	183198	-	Rv0154c	NA	0	I	acyl-CoA dehydrogenase
159	183622	184722	+	Rv0155	NA	0	C	NAD(P) transhydrogenase, alpha subunit
160	184723	185055	+	Rv0156	NA	0	C	NADP transhydrogenase
161	185052	186479	+	Rv0157	NA	0	C	the transhydrogenation between NADH and NADP is coupled to respiration and ATP hydrolysis and functions as a proton pump across the membrane
162	186495	186623	-	Rv0157	NA	0	C	the transhydrogenation between NADH and NADP is coupled to respiration and ATP hydrolysis and functions as a proton pump across the membrane
163	186785	187429	+	Rv0158	NA	0	K	Transcriptional regulator
164	187433	188839	-	Rv0159c	NA	0	N	PFAM PE-PPE, C-terminal
165	188931	190439	-	Rv0160c	NA	0	N	PFAM PE-PPE, C-terminal
166	190607	191956	+	Rv0161	NA	0	C	FAD linked
167	191984	193135	-	Rv0162c	NA	0	C	alcohol dehydrogenase
168	193117	193572	+	Rv0163	NA	0	S	thioesterase
169	193626	194111	+	Rv0164	NA	0	I	Cyclase dehydrase
170	194144	194815	-	Rv0165c	NA	0	K	GntR family
171	194993	196657	+	Rv0166	NA	0	IQ	COG0318 Acyl-CoA synthetases (AMP-forming) AMP-acid ligases II
172	196861	197658	+	Rv0167	NA	0	Q	ABC-type transport system involved in resistance to organic solvents, permease component
173	197660	198529	+	Rv0168	NA	0	Q	ABC-type transport system involved in resistance to organic solvents, permease component
174	198534	199898	+	Rv0169	10	0.0588235	Q	Virulence factor Mce family protein
175	199895	200935	+	Rv0170	10	0.0588235	Q	Virulence factor Mce family protein
176	200932	202479	+	Rv0171	10	0.0588235	Q	Virulence factor Mce family protein
177	202476	204068	+	Rv0172	10	0.176471	Q	Virulence factor Mce family protein
178	204065	205237	+	Rv0173	10	1	Q	Virulence factor Mce family protein
179	205231	206778	+	Rv0174	10	1	Q	Virulence factor Mce family protein
180	206814	207455	+	Rv0175	10	1	-	-
181	207452	208420	+	Rv0176	10	1	S	membrane protein domain
182	208417	208971	+	Rv0177	10	1	-	-
183	208938	209672	+	Rv0178	10	1	-	-
184	209703	210812	-	Rv0179c	10	1	S	Phosphodiester glycosidase
185	210892	212250	-	Rv0180c	10	1	S	Protein of unknown function (DUF3533)
186	212277	213011	-	Rv0181c	10	1	S	Belongs to the pirin family
187	213028	214140	-	Rv0182c	10	1	K	Belongs to the sigma-70 factor family. ECF subfamily
188	214088	214927	+	Rv0183	10	1	I	hydrolase
189	214969	215718	+	Rv0184	10	1	S	Protein of unknown function (DUF2786)
190	215715	216224	+	Rv0185	10	1	-	-
191	216269	218344	+	Rv0186	10	1	G	Fibronectin type III-like domain
192	218390	218551	-	Rv0186	10	1	G	Fibronectin type III-like domain
193	218705	219367	+	Rv0187	10	1	S	O-methyltransferase
194	219486	219917	+	Rv0188	10	1	S	SPW repeat
195	219996	221723	-	Rv0189c	10	1	E	Belongs to the ILVD EDD family
196	221871	222161	+	Rv0190	10	1	S	Metal-sensitive transcriptional repressor
197	222289	223530	+	Rv0191	10	1	EGP	Major facilitator superfamily
198	223564	224664	+	Rv0192	10	1	S	ErfK YbiS YcfS YnhG family protein
199	224724	226571	-	Rv0193c	10	1	-	-
200	226878	230462	+	Rv0194	10	1	V	ABC transporter
201	230899	231534	+	Rv0195	10	0.764706	K	Bacterial regulatory proteins, luxR family
202	231647	232231	+	Rv0196	10	0.352941	K	Transcriptional regulator
203	232231	234519	+	Rv0197	10	0.176471	C	Belongs to the prokaryotic molybdopterin-containing oxidoreductase family
204	234516	236507	-	Rv0198c	NA	0	O	peptidase
205	236550	237209	+	Rv0199	NA	0	-	-
206	237206	237895	+	Rv0200	NA	0	-	-
207	237892	238395	-	Rv0201c	NA	0	-	-
208	238392	241292	-	Rv0202c	NA	0	S	biological_process
209	241514	241924	+	Rv0203	NA	0	S	Haemophore, haem-binding
210	241976	243214	-	Rv0204c	NA	0	S	integral membrane protein
211	243384	244487	+	Rv0205	NA	0	S	AI-2E family transporter
212	244484	247318	-	Rv0206c	NA	0	S	lipid transport
213	247384	248112	-	Rv0207c	NA	0	S	NYN domain
214	248115	248906	-	Rv0208c	NA	0	J	Catalyzes the formation of N(7)-methylguanine at position 46 (m7G46) in tRNA
215	249038	250123	+	Rv0209	NA	0	S	ATPase. Has a role at an early stage in the morphogenesis of the spore coat
216	250120	251598	+	Rv0210	NA	0	S	An essential GTPase that binds both GDP and GTP, with rapid nucleotide exchange. Plays a role in 16S rRNA processing and 30S ribosomal subunit biogenesis and possibly also in cell cycle regulation and energy metabolism
217	251782	253602	+	Rv0211	NA	0	C	Catalyzes the conversion of oxaloacetate (OAA) to phosphoenolpyruvate (PEP), the rate-limiting step in the metabolic pathway that produces glucose from lactate and other precursors derived from the citric acid cycle
218	253669	254640	-	Rv0212c	NA	0	H	AAA domain
219	254637	255950	-	Rv0213c	NA	0	C	Methyltransferase
220	256064	257677	+	Rv0214	NA	0	IQ	Activates fatty acids by binding to coenzyme A
221	257719	258856	-	Rv0215c	NA	0	NA	NA
222	258913	259926	+	Rv0216	NA	0	I	Acyl dehydratase
223	259923	260831	-	Rv0217c	NA	0	I	Alpha beta hydrolase
224	260924	262252	+	Rv0218	4	0.0178571	S	Oxidoreductase molybdopterin binding
225	262254	262802	+	Rv0219	4	0.0357143	-	-
226	262812	264023	+	Rv0220	4	0.0357143	I	Alpha beta hydrolase
227	264067	265476	+	Rv0221	4	0.0357143	I	Belongs to the long-chain O-acyltransferase family
228	265507	266295	+	Rv0222	4	0.0357143	I	Belongs to the enoyl-CoA hydratase isomerase family
229	266301	267764	-	Rv0223c	4	0.0357143	C	Belongs to the aldehyde dehydrogenase family
230	267863	268627	-	Rv0224c	4	0.0357143	Q	Methyltransferase
231	268663	269817	+	Rv0225	4	0.0357143	M	glycosyl transferase
232	269834	271564	-	Rv0226c	4	0.0357143	-	-
233	271574	272839	-	Rv0227c	4	0.0357143	S	Protein of unknown function (DUF3068)
234	273055	274278	+	Rv0228	4	0.0357143	I	Acyltransferase
235	274306	274986	-	Rv0229c	4	0.0357143	S	toxic component of a
236	274983	275963	-	Rv0230c	4	0.0357143	S	Phosphotriesterase
237	276058	277764	+	Rv0231	4	0.0357143	I	acyl-CoA dehydrogenase
238	277899	278588	+	Rv0232	4	0.0357143	K	tetR family
239	278585	279529	+	Rv0233	4	0.0357143	F	ribonucleotide reductase
240	279605	281140	-	Rv0234c	4	0.0357143	C	Catalyzes the NADP( )-dependent oxidation of succinate semialdehyde to succinate. It is believed to be the main source of succinate semialdehyde dehydrogenase activity in Mycobacterium
241	281166	282614	-	Rv0235c	4	0.0357143	S	Lipase maturation factor
242	286898	287071	-	Rv0236	4	0.0357143	NA	NA
243	282649	286851	-	Rv0236c	4	0.0357143	I	capsule organization
244	287186	288352	+	Rv0237	4	0.0357143	G	hydrolase, family 3
245	288428	289042	+	Rv0238	4	0.0357143	K	Transcriptional regulator
246	289104	289337	+	Rv0239	4	0.0357143	NA	NA
247	289345	289782	+	Rv0240	4	0.0357143	G	Toxic component of a toxin-antitoxin (TA) module. An RNase
248	289812	290654	-	Rv0241c	4	0.0357143	I	dehydratase
249	290665	292029	-	Rv0242c	4	0.0357143	IQ	Catalyzes the first of the two reduction steps in the elongation cycle of fatty acid synthesis
250	292171	293493	+	Rv0243	4	0.0357143	I	Catalyzes the synthesis of acetoacetyl coenzyme A from two molecules of acetyl coenzyme A. It can also act as a thiolase, catalyzing the reverse reaction and generating two-carbon units from the four-carbon product of fatty acid oxidation
251	293798	295633	-	Rv0244c	4	0.0357143	I	acyl-CoA dehydrogenase
252	296005	296493	+	Rv0245	4	0.0357143	S	COG1853 Conserved protein domain typically associated with flavoprotein oxygenases, DIM6 NTAB family
253	296809	298119	+	Rv0246	4	0.0357143	EGP	Major facilitator Superfamily
254	298116	298862	-	Rv0247c	4	0.0357143	C	fumarate reductase
255	298863	300803	-	Rv0248c	4	0.0357143	C	succinate dehydrogenase
256	300834	301655	-	Rv0249c	4	0.0357143	S	membrane
257	301735	302028	-	Rv0250c	4	0.0357143	-	-
258	302173	302652	-	Rv0251c	4	0.0357143	O	Belongs to the small heat shock protein (HSP20) family
259	302866	305427	+	Rv0252	4	0.0357143	C	Belongs to the nitrite and sulfite reductase 4Fe-4S domain family
260	305453	305809	+	Rv0253	4	0.0357143	P	Nitrite reductase
261	305825	306349	-	Rv0254c	4	0.0357143	H	cobinamide kinase
262	306374	307858	-	Rv0255c	4	0.0357143	H	Catalyzes amidations at positions B, D, E, and G on adenosylcobyrinic A,C-diamide. NH(2) groups are provided by glutamine, and one molecule of ATP is hydrogenolyzed for each amidation
263	307877	309547	-	Rv0256c	4	0.0535714	N	PPE family
264	309699	310073	+	Rv0257	4	0.0535714	NA	NA
265	310294	310749	-	Rv0258c	4	0.0535714	K	transcriptional regulator
266	310774	311517	-	Rv0259c	4	0.0535714	S	cobalamin (vitamin B12) biosynthesis CbiX
267	311514	312659	-	Rv0260c	4	0.0535714	HK	Uroporphyrinogen-III synthase
268	312759	314168	-	Rv0261c	4	0.0535714	P	Major Facilitator
269	314309	314854	-	Rv0262c	4	0.0535714	K	Aminoglycoside 2'-N-acetyltransferase
270	314864	315766	-	Rv0263c	4	0.0535714	E	Allophanate hydrolase subunit 2
271	315783	316415	-	Rv0264c	4	0.0535714	E	Allophanate hydrolase subunit 1
272	316511	317503	-	Rv0265c	4	0.0535714	P	Periplasmic binding protein
273	317525	321154	-	Rv0266c	4	0.0535714	EQ	Hydantoinase/oxoprolinase
274	321331	322722	+	Rv0267	4	0.0535714	P	Major Facilitator
275	322764	323273	-	Rv0268c	4	0.0535714	D	toxin-antitoxin pair type II binding
276	323338	324531	-	Rv0269c	4	0.0535714	L	DNA primase
277	324567	326249	+	Rv0270	4	0.0535714	IQ	Activates fatty acids by binding to coenzyme A
278	326266	328461	-	Rv0271c	4	0.0535714	I	acyl-CoA dehydrogenase
279	328575	329708	-	Rv0272c	4	0.0535714	S	alpha beta
280	329705	330325	-	Rv0273c	4	0.0535714	K	transcriptional
281	330422	331003	+	Rv0274	4	0.0535714	E	glyoxalase bleomycin resistance protein
282	330933	331658	-	Rv0275c	4	0.142857	K	Transcriptional regulator
283	331748	332668	+	Rv0276	4	0.160714	S	protein conserved in bacteria
284	333160	333417	-	Rv0277	4	0.160714	NA	NA
285	332708	333136	-	Rv0277c	4	0.160714	S	Toxic component of a type II toxin-antitoxin (TA) system. An RNase (By similarity). Upon expression in M.smegmatis inhibits colony formation. Its toxic effect is neutralized by coexpression with cognate antitoxin
286	333437	336310	-	Rv0278c	4	0.160714	S	PE-PGRS family
287	336560	339073	-	Rv0279c	4	0.285714	I	acetylesterase activity
288	339364	340974	+	Rv0280	4	0.285714	N	PPE family
289	340998	341906	+	Rv0281	4	0.285714	Q	Exhibits S-adenosyl-L-methionine-dependent methyltransferase activity
290	342130	344025	+	Rv0282	4	0.339286	O	secretion
291	344022	345638	+	Rv0283	4	0.839286	S	secretion protein EccB
292	345635	349627	+	Rv0284	4	0.857143	D	COG1674 DNA segregation ATPase FtsK SpoIIIE and related proteins
293	349624	349932	+	Rv0285	4	0.857143	S	Cell motility protein
294	349935	351476	+	Rv0286	4	0.857143	N	PPE family
295	351525	351818	+	Rv0287	4	0.857143	-	-
296	351848	352138	+	Rv0288	4	0.857143	S	Belongs to the WXG100 family
297	352149	353036	+	Rv0289	4	0.857143	S	EspG family
298	353083	354501	+	Rv0290	4	0.857143	S	Type VII secretion integral membrane protein EccD
299	354498	355883	+	Rv0291	4	0.857143	O	Peptidase S8
300	355880	356875	+	Rv0292	4	0.857143	S	Putative type VII ESX secretion system translocon, EccE
301	356862	358064	-	Rv0293c	4	0.857143	S	alpha beta
302	358171	358956	+	Rv0294	4	0.857143	J	Catalyzes the S-adenosylmethionine monomethyl esterification of trans-aconitate
303	358945	359748	-	Rv0295c	4	0.857143	S	carbohydrate metabolic process
304	359758	361155	-	Rv0296c	4	0.821429	P	sulfatase
305	361334	363109	+	Rv0297	4	0.821429	CO	amine dehydrogenase activity
306	363252	363479	+	Rv0298	4	0.821429	S	Ribbon-helix-helix protein, copG family
307	363476	363778	+	Rv0299	4	0.821429	-	-
308	363826	364047	+	Rv0300	4	0.821429	-	-
309	364044	364469	+	Rv0301	4	0.821429	S	Toxic component of a toxin-antitoxin (TA) module. An RNase
310	364605	365237	+	Rv0302	4	0.5	K	tetR family
311	365234	366142	+	Rv0303	4	0.5	IQ	short chain dehydrogenase
312	366150	372764	-	Rv0304c	4	0.5	N	Pentapeptide repeats (8 copies)
313	372820	375711	-	Rv0305c	4	0.5	N	Pentapeptide repeats (8 copies)
314	375914	376585	+	Rv0306	4	0.446429	C	Cob(II)yrinic acid a,c-diamide reductase
315	376573	377055	-	Rv0307c	4	0.339286	-	-
316	377113	377829	+	Rv0308	4	0.303571	I	Membrane-associated phospholipid phosphatase
317	377931	378587	+	Rv0309	4	0.267857	S	protein conserved in bacteria
318	378657	379148	-	Rv0310c	4	0.267857	Q	SnoaL-like domain
319	379172	380401	+	Rv0311	4	0.321429	-	-
320	380556	382418	+	Rv0312	4	0.339286	O	Molecular chaperone
321	382490	382876	+	Rv0313	4	0.339286	-	-
322	382879	383541	-	Rv0314c	4	0.339286	S	Protein of unknown function (DUF3060)
323	383602	384486	+	Rv0315	4	0.339286	G	family 16
324	384535	385149	+	Rv0316	4	0.339286	Q	Could be involved in the catabolism of catechol to succinate- and acetyl-CoA in the beta-ketoadipate pathway (at the third step) catalytic activity 2,5-dihydro-5- oxofuran-2-acetate 3,4-dihydro-5-oxofuran-2-acetate
325	385173	385943	-	Rv0317c	4	0.339286	C	glycerophosphoryl diester phosphodiesterase
326	386305	387099	-	Rv0318c	4	0.339286	P	transporter
327	387148	387816	+	Rv0319	4	0.321429	J	Removes 5-oxoproline from various penultimate amino acid residues except L-proline
328	387888	388550	+	Rv0320	4	0.321429	T	sh3 domain protein
329	388582	389154	+	Rv0321	4	0.321429	F	Belongs to the dCTP deaminase family
330	389260	390591	+	Rv0322	4	0.303571	M	Belongs to the UDP-glucose GDP-mannose dehydrogenase family
331	390580	391251	-	Rv0323c	4	0.303571	S	GlcNAc-PI de-N-acetylase
332	391352	392032	+	Rv0324	4	0.267857	K	Rhodanese-like domain
333	392039	392263	+	Rv0325	4	0.267857	Q	methyltransferase
334	392273	392728	+	Rv0326	4	0.25	Q	Methyltransferase domain
335	392696	394045	-	Rv0327c	4	0.160714	C	cytochrome p450
336	394111	394713	+	Rv0328	4	0.125	K	Bacterial regulatory proteins, tetR family
337	394694	395320	-	Rv0329c	4	0.125	Q	ubiE/COQ5 methyltransferase family
338	395347	396087	-	Rv0330c	4	0.125	K	Bacterial regulatory proteins, tetR family
339	396201	397367	+	Rv0331	4	0.125	S	Pyridine nucleotide-disulphide oxidoreductase
340	397442	398227	+	Rv0332	4	0.125	S	MDMPI C-terminal domain
341	398254	398628	+	Rv0333	4	0.125	S	SnoaL-like domain
342	398658	399524	+	Rv0334	4	0.125	M	Catalyzes the formation of dTDP-glucose, from dTTP and glucose 1-phosphate, as well as its pyrophosphorolysis
343	399535	400050	-	Rv0335c	4	0.125	CO	amine dehydrogenase activity
344	400192	401703	+	Rv0336	4	0.125	V	HNH endonuclease
345	401873	403162	-	Rv0337c	4	0.160714	E	Aminotransferase
346	403193	405841	-	Rv0338c	4	0.160714	C	Fe-S oxidoreductase
347	405950	408448	-	Rv0339c	4	0.160714	K	Transcriptional regulator
348	408634	409173	+	Rv0340	4	0.160714	-	-
349	409362	410801	+	Rv0341	4	0.160714	-	-
350	410838	412760	+	Rv0342	4	0.160714	S	Dynamin family
351	412757	414238	+	Rv0343	4	0.160714	S	Isoniazid inducible protein IniC
352	414381	414941	-	Rv0344c	4	0.160714	-	-
353	415050	415460	+	Rv0345	4	0.160714	S	MobA-like NTP transferase domain
354	415502	416965	-	Rv0346c	4	0.160714	E	permease
355	417304	418290	+	Rv0347	4	0.142857	-	-
356	418293	418946	+	Rv0348	4	0.142857	-	-
357	418949	419608	+	Rv0349	4	0.0892857	-	-
358	419835	421712	+	Rv0350	4	0.0714286	O	Heat shock 70 kDa protein
359	421709	422416	+	Rv0351	4	0.0714286	O	Participates actively in the response to hyperosmotic and heat shock by preventing the aggregation of stress-denatured proteins, in association with DnaK and GrpE. It is the nucleotide exchange factor for DnaK and may function as a thermosensor. Unfolded proteins bind initially to DnaJ
360	422452	423639	+	Rv0352	4	0.0535714	O	ATP binding to DnaK triggers the release of the substrate protein, thus completing the reaction cycle. Several rounds of ATP-dependent interactions between DnaJ, DnaK and GrpE are required for fully efficient folding. Also involved, together with DnaK and GrpE, in the DNA replication of plasmids through activation of initiation proteins
361	423639	424019	+	Rv0353	4	0.0535714	K	transcriptional
362	424269	424694	-	Rv0354c	4	0.0535714	U	domain, Protein
363	424777	434679	-	Rv0355c	4	0.0535714	N	Pentapeptide repeats (8 copies)
364	434830	435474	-	Rv0356c	4	0.0535714	Q	thioesterase
365	435471	436769	-	Rv0357c	4	0.0535714	F	Plays an important role in the de novo pathway of purine nucleotide biosynthesis. Catalyzes the first committed step in the biosynthesis of AMP from IMP
366	436860	437507	+	Rv0358	4	0.0535714	I	lipid kinase activity
367	437518	438297	+	Rv0359	4	0.0535714	S	Peptidase M50
368	438302	438739	-	Rv0360c	6	0.775	S	Protein of unknown function (DUF3151)
369	438822	439649	+	Rv0361	6	0.85	D	cell septum assembly
370	439871	441253	+	Rv0362	6	0.85	P	Acts as a magnesium transporter
371	441265	442299	-	Rv0363c	6	0.85	G	fructose-bisphosphate aldolase
372	442395	443078	+	Rv0364	6	0.85	S	membrane-associated protein
373	443067	444197	-	Rv0365c	6	0.85	G	hydrolase, family 76
374	444222	444815	-	Rv0366c	6	0.85	S	Zeta toxin
375	444844	445233	-	Rv0367c	6	0.85	S	ParD-like antitoxin of type II bacterial toxin-antitoxin system
376	445314	446525	-	Rv0368c	6	0.875	S	VWA containing CoxE family protein
377	446531	447046	-	Rv0369c	6	0.875	S	carbon monoxide dehydrogenase subunit G
378	447147	448043	-	Rv0370c	6	0.925	S	AAA domain (dynein-related subfamily)
379	448040	448633	-	Rv0371c	6	0.925	S	MobA-like NTP transferase domain
380	448630	449385	-	Rv0372c	6	0.925	O	XdhC Rossmann domain
381	449404	451803	-	Rv0373c	6	0.925	C	aldehyde oxidase and xanthine dehydrogenase, a b hammerhead
382	451800	452279	-	Rv0374c	6	0.95	C	2Fe-2S -binding domain
383	452294	453154	-	Rv0375c	6	0.95	C	Dehydrogenase
384	453230	454372	-	Rv0376c	6	0.95	O	Xanthine and CO dehydrogenases maturation factor, XdhC CoxF family
385	454421	455386	+	Rv0377	6	0.95	K	Bacterial regulatory helix-turn-helix protein, lysR family
386	455637	455858	+	Rv0378	6	1	NA	NA
387	455977	456192	+	Rv0379	6	1	S	Dodecin
388	456268	456819	-	Rv0380c	6	1	J	tRNA rRNA methyltransferase, SpoU
389	456915	457823	-	Rv0381c	6	1	-	-
390	457841	458380	-	Rv0382c	6	1	F	Catalyzes the transfer of a ribosyl phosphate group from 5-phosphoribose 1-diphosphate to orotate, leading to the formation of orotidine monophosphate (OMP)
391	458461	459315	-	Rv0383c	6	1	-	-
392	459456	462002	-	Rv0384c	6	1	O	Part of a stress-induced multi-chaperone system, it is involved in the recovery of the cell from heat-induced damage, in cooperation with DnaK, DnaJ and GrpE
393	462135	463307	+	Rv0385	6	1	C	Belongs to the globin family
394	463411	466668	+	Rv0386	6	1	K	involved in signal transduction (via phosphorylation) involved in transcriptional regulatory mechanism and in the regulation of secondary metabolites catalytic activity ATP a protein ADP a phosphoprotein
395	466672	468001	-	Rv0387c	6	1	NA	NA
396	468335	469594	+	Rv0389	6	1	F	Involved in the de novo purine biosynthesis. Catalyzes the transfer of formate to 5-phospho-ribosyl-glycinamide (GAR), producing 5-phospho-ribosyl-N-formylglycinamide (FGAR). Formate is provided by PurU via hydrolysis of 10-formyl-tetrahydrofolate
397	469591	470013	+	Rv0390	6	1	P	sulfurtransferase
398	470010	471230	+	Rv0391	6	1	E	Catalyzes the formation of L-homocysteine from O- succinyl-L-homoserine (OSHS) and hydrogen sulfide
399	471227	472639	-	Rv0392c	6	1	C	Pyridine nucleotide-disulphide oxidoreductase
400	472781	474106	+	Rv0393	6	1	V	HNH endonuclease
401	474122	474841	-	Rv0394c	6	1	-	-
402	474940	475344	+	Rv0395	6	1	-	-
403	475350	475742	+	Rv0396	6	1	-	-
404	475816	476184	+	Rv0397	6	1	V	HNH endonuclease
405	476394	476642	+	Rv0397	6	1	V	HNH endonuclease
406	476679	477320	-	Rv0398c	6	0.95	-	-
407	477327	478556	-	Rv0399c	6	0.95	V	beta-lactamase
408	478566	479753	-	Rv0400c	6	0.95	I	acyl-CoA dehydrogenase
409	479789	480160	+	Rv0401	6	0.925	S	Protein of unknown function (DUF3054)
410	480355	483231	-	Rv0402c	6	0.925	T	conserved transmembrane transport protein
411	483228	483656	-	Rv0403c	6	0.9	S	Mycobacterium membrane protein
412	483977	485734	+	Rv0404	6	0.575	F	Catalyzes the activation of long-chain fatty acids as acyl-adenylates (acyl-AMP), which are then transferred to the multifunctional polyketide synthase (PKS) for further chain extension
413	485731	489939	+	Rv0405	6	0.55	Q	Thioesterase domain
414	489887	490705	-	Rv0406c	6	0.1	S	beta-lactamase
415	490783	491793	+	Rv0407	6	0.1	C	Catalyzes the coenzyme F420-dependent oxidation of glucose 6-phosphate (G6P) to 6-phosphogluconolactone. Appears to have a role in resistance to oxidative stress, via its consumption of G6P that serves as a source of reducing power to combat oxidative stress in mycobacteria
416	491786	493858	+	Rv0408	6	0.1	C	belongs to the CobB CobQ family
417	493851	495008	+	Rv0409	6	0.1	F	Catalyzes the formation of acetyl phosphate from acetate and ATP. Can also catalyze the reverse reaction
418	495062	497314	-	Rv0410c	3	0.0447761	KLT	serine threonine protein kinase
419	497314	498300	-	Rv0411c	3	0.0447761	ET	ABC transporter substrate-binding protein
420	498300	499619	-	Rv0412c	3	0.0447761	T	phosphoserine phosphatase activity
421	499713	500366	+	Rv0413	3	0.0447761	L	Belongs to the NUDIX hydrolase family
422	500350	501018	-	Rv0414c	3	0.0447761	H	Condenses 4-methyl-5-(beta-hydroxyethyl)thiazole monophosphate (THZ-P) and 2-methyl-4-amino-5-hydroxymethyl pyrimidine pyrophosphate (HMP-PP) to form thiamine monophosphate (TMP)
423	501148	502170	+	Rv0415	3	0.0447761	E	Glycine oxidase
424	502167	502373	+	Rv0416	3	0.0447761	H	thiamine biosynthesis protein ThiS
425	502366	503124	+	Rv0417	3	0.0447761	H	Catalyzes the rearrangement of 1-deoxy-D-xylulose 5- phosphate (DXP) to produce the thiazole phosphate moiety of thiamine. Sulfur is provided by the thiocarboxylate moiety of the carrier protein ThiS. In vitro, sulfur can be provided by H(2)S
426	503496	504998	+	Rv0418	3	0.0447761	S	Peptidase, M28
427	505086	506582	+	Rv0419	3	0.0447761	S	neutral zinc metallopeptidase
428	506561	506971	-	Rv0420c	3	0.0447761	-	-
429	507132	507761	-	Rv0421c	3	0.0447761	S	hydrolase of the alpha beta-hydrolase fold
430	507758	508555	-	Rv0422c	3	0.0447761	H	Phosphomethylpyrimidine kinase
431	508582	510225	-	Rv0423c	3	0.0447761	H	Catalyzes the synthesis of the hydroxymethylpyrimidine phosphate (HMP-P) moiety of thiamine from aminoimidazole ribotide (AIR) in a radical S-adenosyl-L-methionine (SAM)-dependent reaction
432	510377	510652	-	Rv0424c	3	0.0447761	-	-
433	510702	515321	-	Rv0425c	3	0.0447761	P	ATPase, P-type (transporting), HAD superfamily, subfamily IC
434	515373	515816	-	Rv0426c	3	0.0447761	-	-
435	516017	516892	-	Rv0427c	3	0.0447761	L	exodeoxyribonuclease III
436	516895	517803	-	Rv0428c	3	0.0447761	K	acetyltransferase
437	517803	518396	-	Rv0429c	3	0.0447761	J	Removes the formyl group from the N-terminal Met of newly synthesized proteins. Requires at least a dipeptide for an efficient rate of reaction. N-terminal L-methionine is a prerequisite for activity but the enzyme has broad specificity at other positions
438	518733	519041	+	Rv0430	3	0.0447761	S	Protein of unknown function (DUF3263)
439	519073	519567	+	Rv0431	3	0.0447761	S	LytR cell envelope-related transcriptional attenuator
440	519600	520322	+	Rv0432	3	0.0447761	P	Destroys radicals which are normally produced within the cells and which are toxic to biological systems
441	520324	521454	+	Rv0433	3	0.0447761	H	ATP-dependent carboxylate-amine ligase which exhibits weak glutamate--cysteine ligase activity
442	521514	522167	+	Rv0434	3	0.0447761	S	ATP-dependent protease
443	522347	524533	-	Rv0435c	3	0.0447761	O	Belongs to the AAA ATPase family
444	524530	525390	-	Rv0436c	3	0.0447761	I	Belongs to the CDP-alcohol phosphatidyltransferase class-I family
445	525387	526082	-	Rv0437c	3	0.0447761	I	Catalyzes the formation of phosphatidylethanolamine (PtdEtn) from phosphatidylserine (PtdSer)
446	526143	527360	-	Rv0438c	3	0.0447761	H	Molybdopterin
447	527379	528314	-	Rv0439c	3	0.0447761	IQ	Belongs to the short-chain dehydrogenases reductases (SDR) family
448	528608	530230	+	Rv0440	3	0.0447761	O	Prevents misfolding and promotes the refolding and proper assembly of unfolded polypeptides generated under stress conditions
449	530296	530724	-	Rv0441c	3	0.0447761	-	-
450	530751	532214	-	Rv0442c	3	0.0447761	N	PPE family
451	532396	532911	+	Rv0443	3	0.0447761	S	Protein of unknown function (DUF664)
452	533091	533789	-	Rv0444c	3	0.0447761	S	An anti-sigma factor for extracytoplasmic function (ECF) sigma factor SigK. ECF sigma factors are held in an inactive form by an anti-sigma factor until released by regulated intramembrane proteolysis (RIP). RIP occurs when an extracytoplasmic signal triggers a concerted proteolytic cascade to transmit information and elicit cellular responses. The membrane-spanning regulatory substrate protein i…
453	533833	534396	-	Rv0445c	3	0.0447761	K	Belongs to the sigma-70 factor family. ECF subfamily
454	534445	535215	-	Rv0446c	3	0.0447761	O	Protein of unknown function (DUF1295)
455	535224	536507	-	Rv0447c	3	0.0447761	M	Transfers a methylene group from S-adenosyl-L- methionine to the cis double bond of an unsaturated fatty acid chain resulting in the replacement of the double bond with a methylene bridge catalytic activity S-adenosyl-L- methionine phospholipid olefinic fatty acid S-adenosyl- L-homocysteine phospholipid cyclopropane fatty acid
456	536504	537169	-	Rv0448c	3	0.0447761	S	Protein of unknown function (DUF1365)
457	537229	538548	-	Rv0449c	3	0.0447761	S	Flavin containing amine oxidoreductase
458	538588	541491	-	Rv0450c	3	0.0447761	S	transport protein
459	541488	541910	-	Rv0451c	3	0.0447761	S	Mycobacterium membrane protein
460	542142	542852	+	Rv0452	3	0.0447761	K	Transcriptional regulator
461	543174	544730	+	Rv0453	3	0.0447761	N	PPE family
462	545375	545821	-	Rv0455c	3	0.0447761	S	Domain of unknown function (DUF5078)
463	547076	547357	-	Rv0456	3	0.0895522	NA	NA
464	547344	547517	-	Rv0456	3	0.0895522	NA	NA
465	545889	546803	-	Rv0456c	3	0.0895522	I	Belongs to the enoyl-CoA hydratase isomerase family
466	547586	549607	-	Rv0457c	3	0.0895522	E	Prolyl oligopeptidase
467	549675	551198	+	Rv0458	3	0.0895522	C	Belongs to the aldehyde dehydrogenase family
468	551198	551689	+	Rv0459	3	0.0895522	S	Protein of unknown function (DUF779)
469	551749	551988	+	Rv0460	3	0.0895522	S	Putative holin
470	552026	552550	+	Rv0461	3	0.0895522	-	-
471	552614	554008	+	Rv0462	3	0.0895522	C	Dehydrogenase
472	554016	554309	+	Rv0463	3	0.0895522	-	-
473	554313	554885	-	Rv0464c	3	0.0895522	S	Carboxymuconolactone decarboxylase
474	554882	556306	-	Rv0465c	3	0.0895522	K	transcriptional
475	556458	557252	+	Rv0466	3	0.0895522	I	Acyl-ACP thioesterase
476	557527	558813	+	Rv0467	3	0.0895522	C	Isocitrate lyase
477	558895	559755	+	Rv0468	3	0.0895522	I	Dehydrogenase
478	559888	560748	+	Rv0469	3	0.0895522	M	synthase
479	561854	562294	-	Rv0470	3	0.0895522	NA	NA
480	560848	561711	-	Rv0470c	3	0.0895522	M	synthase
481	562225	562713	-	Rv0471c	3	0.0597015	H	Belongs to the MenA family. Type 1 subfamily
482	562723	563427	-	Rv0472c	3	0.0597015	K	Transcriptional regulator
483	563564	564934	+	Rv0473	3	0.0597015	S	membrane
484	565021	565443	+	Rv0474	3	0.0597015	K	transcriptional
485	565797	566396	+	Rv0475	3	0.0597015	S	Required for extrapulmonary dissemination. mediates adherence to epithelial cells by binding to sulfated glycoconjugates present at the surface of these cells
486	566508	566771	+	Rv0476	3	0.0597015	S	Protein of unknown function (DUF2516)
487	566776	567222	+	Rv0477	3	0.0597015	S	Protein of unknown function (DUF2599)
488	567222	567896	+	Rv0478	3	0.0597015	F	Catalyzes a reversible aldol reaction between acetaldehyde and D-glyceraldehyde 3-phosphate to generate 2-deoxy- D-ribose 5-phosphate
489	567921	568967	-	Rv0479c	3	0.0597015	S	Protein of unknown function (DUF2993)
490	568964	569806	-	Rv0480c	3	0.0597015	S	Nitrilase cyanide hydratase and apolipoprotein N-acyltransferase
491	569988	570512	-	Rv0481c	3	0.0597015	S	Protein of unknown function (DUF2505)
492	570539	571648	+	Rv0482	3	0.0597015	M	Cell wall formation
493	571710	573065	+	Rv0483	3	0.0597015	S	ErfK YbiS YcfS YnhG family protein
494	573046	573801	-	Rv0484c	3	0.0746269	S	Belongs to the short-chain dehydrogenases reductases (SDR) family
495	573984	575300	+	Rv0485	3	0.0746269	GK	ROK family
496	575348	576790	+	Rv0486	3	0.0746269	M	Catalyzes the transfer of a N-acetyl-glucosamine moiety to 1D-myo-inositol 3-phosphate to produce 1D-myo-inositol 2- acetamido-2-deoxy-glucopyranoside 3-phosphate in the mycothiol biosynthesis pathway
497	576787	577338	+	Rv0487	3	0.0746269	S	Putative bacterial sensory transduction regulator
498	577664	578269	+	Rv0488	3	0.0597015	S	Lysine exporter protein LysE YggA
499	578426	579175	+	Rv0489	3	0.0597015	G	Catalyzes the interconversion of 2-phosphoglycerate and 3-phosphoglycerate
500	579349	580581	+	Rv0490	3	0.0597015	T	Histidine kinase
501	580809	581492	+	Rv0491	3	0.0597015	K	COG0745 Response regulators consisting of a CheY-like receiver domain and a winged-helix DNA-binding domain
502	583375	583704	-	Rv0492	3	0.0597015	NA	NA
503	581489	583378	-	Rv0492c	3	0.0597015	E	oxidoreductase
504	583701	584690	-	Rv0493c	3	0.0597015	-	-
505	584695	585423	+	Rv0494	3	0.0597015	K	GntR family
506	585424	586314	-	Rv0495c	3	0.0597015	-	-
507	586394	587380	+	Rv0496	3	0.0597015	FP	Ppx GppA phosphatase
508	587377	588309	+	Rv0497	3	0.0597015	-	-
509	588325	589167	+	Rv0498	3	0.0597015	G	TIM barrel
510	589183	590058	+	Rv0499	3	0.0597015	Q	Thioesterase-like superfamily
511	591111	591347	+	Rv0500	3	0.0597015	E	Catalyzes the reduction of 1-pyrroline-5-carboxylate (PCA) to L-proline
512	590083	590970	+	Rv0500	3	0.0597015	E	Catalyzes the reduction of 1-pyrroline-5-carboxylate (PCA) to L-proline
513	591654	592784	+	Rv0501	3	0.0597015	GM	epimerase dehydratase
514	592791	593867	+	Rv0502	3	0.0597015	I	Acyltransferase
515	593871	594779	-	Rv0503c	3	0.0597015	M	synthase
516	594802	595302	-	Rv0504c	3	0.0597015	I	Belongs to the UPF0336 family
517	595464	596585	-	Rv0505c	3	0.0597015	E	Hydrolase
518	596759	597202	+	Rv0506	3	0.0597015	S	Mycobacterium membrane protein
519	597199	600105	+	Rv0507	3	0.0597015	S	transport protein
520	600098	600391	+	Rv0508	3	0.0746269	O	Glutaredoxin-like domain (DUF836)
521	600441	601847	+	Rv0509	3	0.0895522	H	Catalyzes the NADPH-dependent reduction of glutamyl- tRNA(Glu) to glutamate 1-semialdehyde (GSA)
522	601857	602786	+	Rv0510	3	0.0895522	H	Tetrapolymerization of the monopyrrole PBG into the hydroxymethylbilane pre-uroporphyrinogen in several discrete steps
523	602819	604516	+	Rv0511	3	0.0895522	H	Uroporphyrinogen-III synthase
524	604602	605591	+	Rv0512	3	0.0895522	H	Belongs to the ALAD family
525	605604	606152	+	Rv0513	3	0.0895522	-	-
526	606149	606448	+	Rv0514	3	0.0895522	-	-
527	606551	608062	+	Rv0515	3	0.0895522	V	HNH endonuclease
528	608059	608535	-	Rv0516c	3	0.179104	T	Belongs to the anti-sigma-factor antagonist family
529	608746	610056	+	Rv0517	3	0.19403	I	Acyltransferase
530	610188	610883	+	Rv0518	3	0.19403	E	GDSL-like Lipase/Acylhydrolase family
531	611172	612074	-	Rv0519c	3	0.19403	S	Putative esterase
532	613038	614342	+	Rv0522	3	0.223881	E	permease
533	614326	614721	-	Rv0523c	3	0.223881	-	-
534	614835	616223	+	Rv0524	3	0.223881	H	Aminotransferase
535	616223	616831	+	Rv0525	3	0.238806	G	phosphoglycerate mutase
536	616846	617496	+	Rv0526	3	0.238806	CO	Alkyl hydroperoxide reductase
537	617493	618272	+	Rv0527	3	0.238806	O	cytochrome c biogenesis protein
538	618305	619894	+	Rv0528	3	0.238806	O	ResB protein required for cytochrome c biosynthesis
539	619891	620865	+	Rv0529	3	0.283582	O	Cytochrome C assembly protein
540	620907	622124	+	Rv0530	3	0.283582	D	Cellulose biosynthesis protein BcsQ
541	622121	622282	-	Rv0530	3	0.283582	D	Cellulose biosynthesis protein BcsQ
542	622329	622646	+	Rv0531	3	0.283582	S	Protein of unknown function (DUF4229)
543	622793	624577	+	Rv0532	3	0.283582	I	PE family
544	624473	625480	-	Rv0533c	3	0.283582	I	Catalyzes the condensation reaction of fatty acid synthesis by the addition to an acyl acceptor of two carbons from malonyl-ACP. Catalyzes the first condensation reaction which initiates fatty acid synthesis and may therefore play a role in governing the total rate of fatty acid production. Possesses both acetoacetyl-ACP synthase and acetyl transacylase activities. Its substrate specificity deter…
545	625562	626440	-	Rv0534c	3	0.298507	H	Belongs to the MenA family. Type 1 subfamily
546	626457	627251	+	Rv0535	3	0.298507	F	Catalyzes the reversible phosphorylation of S-methyl-5'- thioadenosine (MTA) to adenine and 5-methylthioribose-1-phosphate. Involved in the breakdown of MTA, a major by-product of polyamine biosynthesis. Responsible for the first step in the methionine salvage pathway after MTA has been generated from S- adenosylmethionine. Has broad substrate specificity with 6- aminopurine nucleosides as prefer…
547	627248	628288	+	Rv0536	3	0.298507	GM	dehydratase
548	628298	629731	-	Rv0537c	3	0.313433	-	-
549	630040	631686	+	Rv0538	3	0.313433	-	-
550	631743	632375	+	Rv0539	3	0.313433	M	PFAM Glycosyl transferase family 2
551	632372	633034	+	Rv0540	3	0.313433	S	Uncharacterized protein conserved in bacteria (DUF2064)
552	633055	634404	-	Rv0541c	3	0.313433	-	-
553	634416	635504	-	Rv0542c	3	0.313433	IQ	O-succinylbenzoic acid--CoA ligase
554	635573	635875	-	Rv0543c	3	0.313433	S	Protein of unknown function (DUF3349)
555	635935	636213	-	Rv0544c	3	0.313433	-	-
556	636210	637463	-	Rv0545c	3	0.313433	P	phosphate transporter
557	637583	637969	-	Rv0546c	3	0.313433	E	Glyoxalase bleomycin resistance protein dioxygenase
558	638032	638916	-	Rv0547c	3	0.313433	S	Belongs to the short-chain dehydrogenases reductases (SDR) family
559	639012	639956	-	Rv0548c	3	0.313433	H	Belongs to the enoyl-CoA hydratase isomerase family. MenB subfamily
560	640228	640641	-	Rv0549c	3	0.313433	S	Toxic component of a toxin-antitoxin (TA) module. An RNase
561	640638	640904	-	Rv0550c	3	0.313433	S	Post-segregation antitoxin CcdA
562	641096	642811	-	Rv0551c	3	0.298507	IQ	Activates fatty acids by binding to coenzyme A
563	642889	644493	+	Rv0552	3	0.283582	S	amidohydrolase
564	644490	645470	+	Rv0553	3	0.283582	H	Converts 2-succinyl-6-hydroxy-2,4-cyclohexadiene-1- carboxylate (SHCHC) to 2-succinylbenzoate (OSB)
565	645467	646255	+	Rv0554	3	0.283582	I	Alpha beta hydrolase
566	646298	647962	+	Rv0555	3	0.283582	H	Catalyzes the thiamine diphosphate-dependent decarboxylation of 2-oxoglutarate and the subsequent addition of the resulting succinic semialdehyde-thiamine pyrophosphate anion to isochorismate to yield 2-succinyl-5-enolpyruvyl-6-hydroxy-3- cyclohexene-1-carboxylate (SEPHCHC)
567	647959	648474	+	Rv0556	3	0.283582	-	-
568	648536	649672	+	Rv0557	3	0.283582	M	PFAM Glycosyl transferase, group 1
569	649689	650393	+	Rv0558	3	0.283582	H	Methyltransferase required for the conversion of demethylmenaquinol (DMKH2) to menaquinol (MKH2)
570	650407	650745	-	Rv0559c	3	0.283582	S	Protein of unknown function (DUF732)
571	650779	651504	-	Rv0560c	3	0.283582	Q	Thiopurine S-methyltransferase (TPMT)
572	651529	652755	-	Rv0561c	3	0.283582	C	geranylgeranyl reductase
573	652771	653778	+	Rv0562	3	0.283582	H	Belongs to the FPP GGPP synthase family
574	653879	654739	+	Rv0563	3	0.268657	O	Belongs to the peptidase M48B family
575	654924	655949	-	Rv0564c	3	0.268657	I	Glycerol-3-phosphate dehydrogenase
576	656010	657470	-	Rv0565c	3	0.268657	P	Flavoprotein involved in K transport
577	657548	658039	-	Rv0566c	3	0.268657	S	Belongs to the UPF0234 family
578	658321	659340	+	Rv0567	3	0.268657	Q	Dimerisation domain
579	659450	660868	+	Rv0568	3	0.268657	C	cytochrome p450
580	661003	661269	+	Rv0569	3	0.253731	T	Domain of unknown function (DUF1918)
581	661295	663373	+	Rv0570	3	0.253731	F	Catalyzes the reduction of ribonucleotides to deoxyribonucleotides. May function to provide a pool of deoxyribonucleotide precursors for DNA repair during oxygen limitation and or for immediate growth after restoration of oxygen
582	663487	664818	-	Rv0571c	3	0.253731	S	phosphoribosyl transferase
583	665042	665383	-	Rv0572c	3	0.253731	-	-
584	665851	667242	-	Rv0573c	3	0.253731	F	Catalyzes the synthesis of beta-nicotinate D- ribonucleotide from nicotinate and 5-phospho-D-ribose 1-phosphate at the expense of ATP
585	667252	668394	-	Rv0574c	3	0.253731	M	Bacterial capsule synthesis protein PGA_cap
586	668579	669745	-	Rv0575c	3	0.253731	CH	FAD binding domain
587	669848	671152	+	Rv0576	3	0.253731	K	Transcriptional regulator
588	671166	671951	+	Rv0577	3	0.268657	S	glyoxalase bleomycin resistance protein dioxygenase
589	671996	675916	-	Rv0578c	3	0.283582	NA	NA
590	676238	676996	+	Rv0579	3	0.283582	S	Mut7-C ubiquitin
591	677125	677616	-	Rv0580c	3	0.283582	-	-
592	677710	677925	+	Rv0581	3	0.283582	S	Ribbon-helix-helix protein, copG family
593	677922	678329	+	Rv0582	3	0.283582	S	Toxic component of a toxin-antitoxin (TA) module. An RNase
594	678389	679075	-	Rv0583c	3	0.283582	S	Probable lipoprotein LpqN
595	679229	681862	+	Rv0584	3	0.328358	G	Glycosyl hydrolase family 92
596	681885	684272	-	Rv0585c	3	0.298507	T	integral membrane protein
597	684410	685132	+	Rv0586	3	0.298507	K	GntR family
598	685129	685926	+	Rv0587	3	0.298507	Q	ABC-type transport system involved in resistance to organic solvents, permease component
599	685928	686815	+	Rv0588	3	0.298507	Q	Permease MlaE
600	686821	688035	+	Rv0589	3	0.298507	Q	Virulence factor Mce family protein
601	689059	690504	+	Rv0591	3	0.283582	Q	MlaD protein
602	690501	692027	+	Rv0592	3	0.283582	Q	Virulence factor Mce family protein
603	692024	693232	+	Rv0593	3	0.283582	Q	Virulence factor Mce family protein
604	693237	694787	+	Rv0594	3	0.283582	Q	MlaD protein
605	694839	695231	-	Rv0595c	3	0.283582	S	Toxic component of a toxin-antitoxin (TA) module. An RNase
606	695228	695485	-	Rv0596c	3	0.283582	D	Antitoxin component of a toxin-antitoxin (TA) module
607	695668	696903	-	Rv0597c	3	0.313433	S	Contains PS00017 ATP GTP-binding site motif A (P-loop). This region is a
608	697154	697567	-	Rv0598c	3	0.313433	S	PIN domain
609	697564	697800	-	Rv0599c	3	0.313433	K	SpoVT / AbrB like domain
610	697904	698410	-	Rv0600c	3	0.328358	T	Histidine kinase
611	698524	698994	-	Rv0601c	3	0.328358	T	Histidine kinase
612	699038	699799	-	Rv0602c	3	0.328358	T	Response regulator receiver domain
613	699856	700167	+	Rv0603	3	0.328358	-	-
614	700239	701189	+	Rv0604	3	0.38806	M	Domain of Unknown Function (DUF1259)
615	701430	702014	+	Rv0605	3	0.38806	L	resolvase
616	702813	703199	+	Rv0607	3	0.38806	-	-
617	703244	703489	+	Rv0608	3	0.38806	S	Rv0623-like transcription factor
618	703830	704057	+	Rv0609	3	0.447761	S	Toxic component of a toxin-antitoxin (TA) module. An RNase
619	703486	703887	+	Rv0609	3	0.447761	S	Toxic component of a toxin-antitoxin (TA) module. An RNase
620	704752	705909	-	Rv0610c	3	0.447761	NA	NA
621	705961	706182	-	Rv0611c	3	0.447761	S	Domain of unknown function (DUF4926)
622	706324	706929	+	Rv0612	3	0.432836	-	-
623	706948	709515	-	Rv0613c	3	0.432836	S	SEC-C motif
624	709356	710348	+	Rv0614	3	0.432836	-	-
625	710345	710587	+	Rv0615	3	0.432836	-	-
626	710782	711009	+	Rv0616	3	0.432836	NA	NA
627	711006	711407	+	Rv0617	3	0.432836	S	Toxic component of a toxin-antitoxin (TA) module. An RNase
628	711638	712719	+	Rv0618	3	0.447761	NA	NA
629	712716	713807	+	Rv0620	3	0.447761	G	Belongs to the GHMP kinase family. GalK subfamily
630	714202	715266	+	Rv0621	3	0.462687	S	Part of the outer membrane protein assembly complex, which is involved in assembly and insertion of beta-barrel proteins into the outer membrane
631	715370	716317	+	Rv0622	3	0.462687	S	Protein of unknown function (DUF732)
632	716410	716664	+	Rv0623	3	0.462687	K	Antitoxin component of a type II toxin-antitoxin (TA) system. Upon
633	716664	717059	+	Rv0624	3	0.462687	S	Toxic component of a toxin-antitoxin (TA) module. An RNase
634	717153	717893	-	Rv0625c	3	0.462687	S	PFAM SNARE associated Golgi protein
635	718025	718285	+	Rv0626	3	0.462687	D	Antitoxin component of a toxin-antitoxin (TA) module
636	718282	718689	+	Rv0627	3	0.462687	S	Toxic component of a toxin-antitoxin (TA) module. An RNase
637	718761	719912	-	Rv0628c	3	0.462687	S	FIST C domain
638	720005	721732	-	Rv0629c	3	0.462687	L	A helicase nuclease that prepares dsDNA breaks (DSB) for recombinational DNA repair. Binds to DSBs and unwinds DNA via a highly rapid and processive ATP-dependent bidirectional helicase activity. Unwinds dsDNA until it encounters a Chi (crossover hotspot instigator) sequence from the 3' direction. Cuts ssDNA a few nucleotides 3' to the Chi site. The properties and activities of the enzyme are cha…
639	721729	725013	-	Rv0630c	3	0.462687	L	A helicase nuclease that prepares dsDNA breaks (DSB) for recombinational DNA repair. Binds to DSBs and unwinds DNA via a highly rapid and processive ATP-dependent bidirectional helicase activity. Unwinds dsDNA until it encounters a Chi (crossover hotspot instigator) sequence from the 3' direction. Cuts ssDNA a few nucleotides 3' to the Chi site. The properties and activities of the enzyme are cha…
640	725013	728306	-	Rv0631c	3	0.462687	L	A helicase nuclease that prepares dsDNA breaks (DSB) for recombinational DNA repair. Binds to DSBs and unwinds DNA via a highly rapid and processive ATP-dependent bidirectional helicase activity. Unwinds dsDNA until it encounters a Chi (crossover hotspot instigator) sequence from the 3' direction. Cuts ssDNA a few nucleotides 3' to the Chi site. The properties and activities of the enzyme are cha…
641	728583	729278	-	Rv0632c	3	0.462687	I	Enoyl-CoA hydratase
642	729327	730166	-	Rv0633c	3	0.462687	-	-
643	731113	731364	+	Rv0634	3	0.462687	NA	NA
644	731712	731879	+	Rv0634	3	0.462687	NA	NA
645	730320	731033	-	Rv0634c	3	0.462687	S	Metallo-beta-lactamase superfamily
646	731930	732406	+	Rv0635	3	0.462687	I	Belongs to the UPF0336 family
647	732393	732821	+	Rv0636	3	0.462687	I	Functions as a heterodimer along with HadA or HadC in fatty acid biosynthesis
648	732825	733325	+	Rv0637	3	0.313433	I	Belongs to the UPF0336 family
649	733737	734222	+	Rv0638	3	0.313433	U	Essential subunit of the Sec protein translocation channel SecYEG. Clamps together the 2 halves of SecY. May contact the channel plug during translocation
650	734254	734970	+	Rv0639	3	0.0746269	K	Participates in transcription elongation, termination and antitermination
651	735022	735450	+	Rv0640	3	0.0447761	J	Forms part of the ribosomal stalk which helps the ribosome interact with GTP-bound translation factors
652	735517	736224	+	Rv0641	3	0.0447761	J	Binds directly to 23S rRNA. The L1 stalk is quite mobile in the ribosome, and is involved in E site tRNA release
653	736298	737203	-	Rv0642c	3	0.0447761	M	synthase
654	737268	738149	-	Rv0643c	3	0.0447761	M	Involved in the biosynthesis of methoxymycolic acid. It catalyzes the O-methylation of the hydroxy group of the hydroxymycolate to form a methyl ether
655	738297	739160	-	Rv0644c	3	0.0447761	M	synthase
656	739327	740187	-	Rv0645c	3	0.0447761	M	synthase
657	740234	741139	-	Rv0646c	3	0.0447761	I	Alpha beta hydrolase
658	741151	742617	-	Rv0647c	3	0.0447761	S	unusual protein kinase
659	742719	746366	+	Rv0648	3	0.0447761	G	alpha-mannosidase
660	746363	747037	+	Rv0649	3	0.0447761	-	-
661	747037	747945	+	Rv0650	3	0.0447761	GK	ROK family
662	748276	748812	+	Rv0651	3	0.0447761	J	Forms part of the ribosomal stalk, playing a central role in the interaction of the ribosome with GTP-bound translation factors
663	748849	749241	+	Rv0652	3	0.0447761	J	Forms part of the ribosomal stalk which helps the ribosome interact with GTP-bound translation factors. Is thus essential for accurate translation
664	749234	749929	-	Rv0653c	3	0.0447761	K	Transcriptional regulator
665	750000	751505	+	Rv0654	3	0.0447761	Q	dioxygenase
666	751517	752596	+	Rv0655	3	0.0447761	P	ABC transporter
667	752984	753367	-	Rv0656c	3	0.0447761	S	Toxic component of a toxin-antitoxin (TA) module. An RNase
668	753462	753617	-	Rv0657c	3	0.0447761	K	Bacterial antitoxin of type II TA system, VapB
669	753693	754409	-	Rv0658c	3	0.0447761	S	CAAX protease self-immunity
670	754685	754993	-	Rv0659c	3	0.0447761	T	Toxic component of a toxin-antitoxin (TA) module
671	754980	755225	-	Rv0660c	3	0.0447761	NA	NA
672	755335	755772	-	Rv0661c	3	0.0447761	S	Toxic component of a toxin-antitoxin (TA) module. An RNase
673	755769	756023	-	Rv0662c	3	0.0447761	-	-
674	756137	758500	+	Rv0663	3	0.0447761	P	thought to play an important role in the mineralization of sulfates catalytic activity a phenol sulfate H2O a phenol sulfate
675	758532	758804	+	Rv0664	3	0.0447761	NA	NA
676	758801	759139	+	Rv0665	3	0.0447761	S	PIN domain
677	759136	759309	+	Rv0666	3	0.0298507	NA	NA
678	759807	763325	+	Rv0667	3	0.0298507	K	DNA-dependent RNA polymerase catalyzes the transcription of DNA into RNA using the four ribonucleoside triphosphates as substrates
679	763370	767320	+	Rv0668	3	0.0298507	K	DNA-dependent RNA polymerase catalyzes the transcription of DNA into RNA using the four ribonucleoside triphosphates as substrates
680	767684	769597	-	Rv0669c	3	0.0298507	S	Neutral/alkaline non-lysosomal ceramidase, C-terminal
681	769792	770550	+	Rv0670	3	0.0298507	L	Endonuclease IV plays a role in DNA repair. It cleaves phosphodiester bonds at apurinic or apyrimidinic sites (AP sites) to produce new 5'-ends that are base-free deoxyribose 5-phosphate residues. It preferentially attacks modified AP sites created by bleomycin and neocarzinostatin
682	770582	771424	+	Rv0671	3	0.0298507	Q	Esterase PHB depolymerase
683	771484	773112	+	Rv0672	3	0.0298507	I	acyl-CoA dehydrogenase
684	773123	774061	+	Rv0673	3	0.0298507	I	Enoyl-CoA hydratase
685	774064	774786	+	Rv0674	3	0.0298507	K	protein C-terminal domain
686	774783	775574	+	Rv0675	3	0.0298507	I	Belongs to the enoyl-CoA hydratase isomerase family
687	775586	778480	-	Rv0676c	3	0.0298507	S	transport protein
688	778477	778905	-	Rv0677c	3	0.0298507	S	membrane
689	778990	779487	+	Rv0678	3	0.0298507	K	regulation of RNA biosynthetic process
690	779543	780040	-	Rv0679c	3	0.0298507	S	Protein of unknown function (DUF3060)
691	780042	780416	-	Rv0680c	3	0.0298507	S	Protein of unknown function (DUF3060)
692	780721	781311	+	Rv0681	3	0.0298507	K	tetR family
693	781560	781934	+	Rv0682	3	0.0298507	J	Interacts with and stabilizes bases of the 16S rRNA that are involved in tRNA selection in the A site and with the mRNA backbone. Located at the interface of the 30S and 50S subunits, it traverses the body of the 30S subunit contacting proteins on the other side and probably holding the rRNA structure together. The combined cluster of proteins S8, S12 and S17 appears to hold together the shoulder…
694	781934	782404	+	Rv0683	3	0.0298507	J	One of the primary rRNA binding proteins, it binds directly to 16S rRNA where it nucleates assembly of the head domain of the 30S subunit. Is located at the subunit interface close to the decoding center, probably blocks exit of the E-site tRNA
695	782485	784590	+	Rv0684	3	0.0298507	J	Catalyzes the GTP-dependent ribosomal translocation step during translation elongation. During this step, the ribosome changes from the pre-translocational (PRE) to the post- translocational (POST) state as the newly formed A-site-bound peptidyl-tRNA and P-site-bound deacylated tRNA move to the P and E sites, respectively. Catalyzes the coordinated movement of the two tRNA molecules, the mRNA and…
696	784821	786011	+	Rv0685	3	0.0298507	J	This protein promotes the GTP-dependent binding of aminoacyl-tRNA to the A-site of ribosomes during protein biosynthesis
697	786149	786946	+	Rv0686	3	0.0298507	-	-
698	787099	787926	+	Rv0687	3	0.0298507	IQ	Belongs to the short-chain dehydrogenases reductases (SDR) family
699	787940	789160	+	Rv0688	3	0.0298507	S	Pyridine nucleotide-disulphide oxidoreductase
700	789157	789411	-	Rv0689c	3	0.0298507	E	translation initiation factor activity
701	790024	791073	-	Rv0690c	3	0.0298507	S	Uncharacterized protein conserved in bacteria (DUF2332)
702	791757	791846	+	Rv0691	3	0.0298507	NA	NA
703	791070	791666	-	Rv0691c	3	0.0298507	K	Transcriptional regulator
704	791831	792160	+	Rv0692	3	0.0298507	S	Mycofactocin system
705	792157	793332	+	Rv0693	3	0.0298507	C	Radical SAM
706	793335	794525	+	Rv0694	3	0.0298507	C	Dehydrogenase
707	794715	795470	+	Rv0695	3	0.0298507	S	creatinine amidohydrolase family protein
708	795519	796931	+	Rv0696	3	0.0298507	M	glycosyl transferase, family 2
709	796933	798372	+	Rv0697	3	0.0298507	E	Dehydrogenase
710	798833	799444	+	Rv0698	3	0.0298507	NA	NA
711	799629	799850	+	Rv0699	3	0.0298507	NA	NA
712	800487	800792	+	Rv0700	3	0.0298507	J	Involved in the binding of tRNA to the ribosomes
713	800809	801462	+	Rv0701	3	0.0298507	J	One of the primary rRNA binding proteins, it binds directly near the 3'-end of the 23S rRNA, where it nucleates assembly of the 50S subunit
714	801462	802133	+	Rv0702	3	0.0298507	J	50S ribosomal protein L4
715	802133	802435	+	Rv0703	3	0.0298507	J	One of the early assembly proteins it binds 23S rRNA. One of the proteins that surrounds the polypeptide exit tunnel on the outside of the ribosome. Forms the main docking site for trigger factor binding to the ribosome
716	802528	803370	+	Rv0704	3	0.0298507	J	One of the primary rRNA binding proteins. Required for association of the 30S and 50S subunits to form the 70S ribosome, for tRNA binding and peptide bond formation. It has been suggested to have peptidyltransferase activity
717	803411	803692	+	Rv0705	3	0.0298507	J	Protein S19 forms a complex with S13 that binds strongly to the 16S ribosomal RNA
718	803689	804282	+	Rv0706	3	0.0298507	J	The globular domain of the protein is located near the polypeptide exit tunnel on the outside of the subunit, while an extended beta-hairpin is found that lines the wall of the exit tunnel in the center of the 70S ribosome
719	804282	805106	+	Rv0707	3	0.0298507	J	Binds the lower part of the 30S subunit head. Binds mRNA in the 70S ribosome, positioning it for translation
720	805110	805526	+	Rv0708	3	0.0298507	J	Binds 23S rRNA and is also seen to make contacts with the A and possibly P site tRNAs
721	805526	805759	+	Rv0709	3	0.0298507	J	Belongs to the universal ribosomal protein uL29 family
722	805756	806166	+	Rv0710	3	0.0298507	J	One of the primary rRNA binding proteins, it binds specifically to the 5'-end of 16S ribosomal RNA
723	806335	808698	+	Rv0711	3	0.0298507	P	Arylsulfatase
724	808746	809645	+	Rv0712	3	0.0298507	S	Sulfatase-modifying factor enzyme 1
725	809946	810887	+	Rv0713	3	0.0298507	S	Domain of unknown function (DUF4436)
726	811373	811741	+	Rv0714	3	0.0298507	J	Binds to 23S rRNA. Forms part of two intersubunit bridges in the 70S ribosome
727	811742	812059	+	Rv0715	3	0.0298507	J	One of the proteins that surrounds the polypeptide exit tunnel on the outside of the subunit
728	812059	812622	+	Rv0716	3	0.0298507	J	This is 1 of the proteins that binds and probably mediates the attachment of the 5S RNA into the large ribosomal subunit, where it forms part of the central protuberance. In the 70S ribosome it contacts protein S13 of the 30S subunit (bridge B1b), connecting the 2 subunits
729	812627	812812	+	Rv0717	3	0.0298507	J	Binds 16S rRNA, required for the assembly of 30S particles and may also be responsible for determining the conformation of the 16S rRNA at the A site
730	812976	813374	+	Rv0718	3	0.0298507	J	One of the primary rRNA binding proteins, it binds directly to 16S rRNA central domain where it helps coordinate assembly of the platform of the 30S subunit
731	813398	813937	+	Rv0719	3	0.0298507	J	This protein binds to the 23S rRNA, and is important in its secondary structure. It is located near the subunit interface in the base of the L7 L12 stalk, and near the tRNA binding site of the peptidyltransferase center
732	813940	814308	+	Rv0720	3	0.0298507	J	This is one of the proteins that binds and probably mediates the attachment of the 5S RNA into the large ribosomal subunit, where it forms part of the central protuberance
733	814328	814990	+	Rv0721	3	0.0298507	J	Located at the back of the 30S subunit body where it stabilizes the conformation of the head with respect to the body
734	814993	815190	+	Rv0722	3	0.0298507	J	Ribosomal protein L30
735	815190	815630	+	Rv0723	3	0.0298507	J	Binds to the 23S rRNA
736	815663	817534	+	Rv0724	3	0.0298507	OU	signal peptide peptidase SppA, 67K type
737	817539	818444	-	Rv0725c	3	0.0298507	Q	Exhibits S-adenosyl-L-methionine-dependent methyltransferase activity
738	818537	819640	-	Rv0726c	3	0.0298507	H	Exhibits S-adenosyl-L-methionine-dependent methyltransferase activity
739	819843	820499	-	Rv0727c	3	0.0298507	G	Aldolase
740	820496	821476	-	Rv0728c	3	0.0298507	EH	Belongs to the D-isomer specific 2-hydroxyacid dehydrogenase family
741	821507	822853	+	Rv0729	3	0.0298507	G	Belongs to the FGGY kinase family
742	822866	823594	+	Rv0730	3	0.0298507	L	Type IIA topoisomerase (DNA gyrase topo II, topoisomerase IV), A subunit
743	823683	824639	-	Rv0731c	3	0.0298507	H	Exhibits S-adenosyl-L-methionine-dependent methyltransferase activity
744	824800	826125	+	Rv0732	3	0.0298507	U	The central subunit of the protein translocation channel SecYEG. Consists of two halves formed by TMs 1-5 and 6-10. These two domains form a lateral gate at the front which open onto the bilayer between TMs 2 and 7, and are clamped together by SecE at the back. The channel is closed by both a pore ring composed of hydrophobic SecY resides and a short helix (helix 2A) on the extracellular side of …
745	826122	826667	+	Rv0733	3	0.0298507	F	Catalyzes the reversible transfer of the terminal phosphate group between ATP and AMP. Plays an important role in cellular energy homeostasis and in adenine nucleotide metabolism
746	826670	827470	+	Rv0734	3	0.0298507	E	Methionine aminopeptidase
747	827543	828076	+	Rv0735	3	0.0298507	K	Belongs to the sigma-70 factor family. ECF subfamily
748	828140	828892	+	Rv0736	3	0.0298507	K	Putative zinc-finger
749	829207	829704	+	Rv0737	3	0.0298507	K	transcriptional
750	830062	830610	+	Rv0738	3	0.0298507	J	Mycothiol maleylpyruvate isomerase N-terminal domain
751	830855	831661	+	Rv0739	3	0.0298507	-	-
752	831776	832303	+	Rv0740	3	0.0298507	NA	NA
753	832981	833508	+	Rv0742	3	0.0298507	I	acetylesterase activity
754	833886	834443	-	Rv0743c	3	0.0298507	-	-
755	834440	834946	-	Rv0744c	3	0.0298507	K	Helix-turn-helix domain
756	835154	835681	+	Rv0745	3	0.0298507	L	ATP-dependent DNA helicase (RecQ)
757	835701	838052	+	Rv0746	3	0.0298507	I	PE family
758	838451	840856	+	Rv0747	3	0.0298507	CO	amine dehydrogenase activity
759	840947	841204	+	Rv0748	3	0.0298507	-	-
760	841737	841874	-	Rv0749	3	0.0298507	S	Toxic component of a type II toxin-antitoxin (TA) system. An RNase (By similarity). Upon expression in M.smegmatis inhibits colony formation. Its toxic effect is neutralized by coexpression with cognate antitoxin
761	841228	841656	+	Rv0749	3	0.0298507	S	Toxic component of a type II toxin-antitoxin (TA) system. An RNase (By similarity). Upon expression in M.smegmatis inhibits colony formation. Its toxic effect is neutralized by coexpression with cognate antitoxin
762	842033	842278	+	Rv0750	3	0.0298507	NA	NA
763	842347	843231	-	Rv0751c	3	0.0298507	I	Belongs to the 3-hydroxyisobutyrate dehydrogenase family
764	843242	844414	-	Rv0752c	3	0.0298507	I	acyl-CoA dehydrogenase
765	844421	845953	-	Rv0753c	3	0.0298507	C	Dehydrogenase
766	846159	847913	+	Rv0754	3	0.0298507	G	Phosphoglycerate mutase family
767	848103	850040	-	Rv0755c	3	0.0298507	N	PPE family
768	850741	851466	-	Rv0756c	3	0.0298507	-	-
769	851608	852351	+	Rv0757	3	0.0298507	KT	response regulator
770	852396	853853	+	Rv0758	3	0.0298507	T	Histidine kinase
771	853825	854157	-	Rv0759c	3	0.0298507	FG	diadenosine tetraphosphate (Ap4A) hydrolase and other hit family hydrolases
772	854267	854686	-	Rv0760c	3	0.0298507	S	nuclear transport factor 2
773	854699	855826	-	Rv0761c	3	0.0298507	C	alcohol dehydrogenase
774	855925	856470	-	Rv0762c	3	0.0298507	-	-
775	856473	856679	-	Rv0763c	3	0.0298507	C	ferredoxin
776	856682	858037	-	Rv0764c	3	0.0298507	Q	cytochrome p450
777	858037	858864	-	Rv0765c	3	0.0298507	S	Dehydrogenase
778	858864	860072	-	Rv0766c	3	0.0298507	C	cytochrome p450
779	860069	860710	-	Rv0767c	3	0.0298507	K	Transcriptional regulator
780	860912	862381	+	Rv0768	3	0.0298507	C	Belongs to the aldehyde dehydrogenase family
781	862412	863158	+	Rv0769	3	0.0298507	IQ	Dehydrogenase
782	863256	864143	+	Rv0770	3	0.0298507	I	Dehydrogenase
783	864140	864574	+	Rv0771	3	0.0298507	S	decarboxylase
784	864586	865854	+	Rv0772	3	0.0298507	F	Belongs to the GarS family
785	865851	867389	-	Rv0773c	3	0.0298507	E	gamma-glutamyltransferase
786	867440	868351	-	Rv0774c	3	0.0298507	S	esterase
787	868407	869030	+	Rv0775	3	0.0298507	K	tetR family
788	868984	869763	-	Rv0776c	3	0.0298507	S	Protein of unknown function (DUF429)
789	870008	871426	+	Rv0777	3	0.0298507	F	Belongs to the lyase 1 family. Adenylosuccinate lyase subfamily
790	871431	872675	+	Rv0778	3	0.0298507	Q	cytochrome p450
791	872672	873292	-	Rv0779c	3	0.0298507	-	-
792	873343	874236	+	Rv0780	3	0.0298507	F	Belongs to the SAICAR synthetase family
793	876818	878440	-	Rv0783c	3	0.0298507	U	Translocase that confers resistance to substances of high hydrophobicity. involved in transport of multidrug across the membrane (export) multidrug resistance by an export mechanism. responsible for the translocation of the substrate across the membrane
794	878638	879324	+	Rv0784	3	0.0298507	S	Uncharacterized protein conserved in bacteria (DUF2334)
795	879340	881040	+	Rv0785	3	0.0298507	S	Dehydrogenase
796	881075	881713	-	Rv0786c	3	0.0298507	S	beta-lactamase
797	881459	882418	+	Rv0787	3	0.0298507	-	-
798	882524	882763	+	Rv0787	3	0.0298507	-	-
799	882760	883434	+	Rv0788	3	0.0298507	F	Part of the phosphoribosylformylglycinamidine synthase complex involved in the purines biosynthetic pathway. Catalyzes the ATP-dependent conversion of formylglycinamide ribonucleotide (FGAR) and glutamine to yield formylglycinamidine ribonucleotide (FGAM) and glutamate. The FGAM synthase complex is composed of three subunits. PurQ produces an ammonia molecule by converting glutamine to glutamate.…
800	883451	884050	-	Rv0789c	3	0.0298507	-	-
801	884072	884800	-	Rv0790c	3	0.0298507	E	Transglutaminase-like superfamily
802	884797	885840	-	Rv0791c	3	0.0298507	C	F420-dependent
803	885837	886646	-	Rv0792c	3	0.0298507	K	GntR family
804	886719	887024	+	Rv0793	3	0.0298507	S	Antibiotic biosynthesis monooxygenase
805	887137	888636	-	Rv0794c	3	0.0298507	C	Pyridine nucleotide-disulphide oxidoreductase, dimerisation domain
806	890388	891482	+	Rv0797	3	0.0298507	L	Transposase IS116 IS110 IS902
807	891472	892269	-	Rv0798c	3	0.0298507	S	Bacteriocin
808	892266	893273	-	Rv0799c	3	0.0298507	P	Dyp-type peroxidase
809	893318	894619	+	Rv0800	3	0.0298507	E	M18 family aminopeptidase 2
810	894631	894978	+	Rv0801	3	0.0298507	E	glyoxalase
811	894972	895628	-	Rv0802c	3	0.0298507	J	Acetyltransferase (GNAT) domain
812	895820	898084	+	Rv0803	3	0.0298507	F	Part of the phosphoribosylformylglycinamidine synthase complex involved in the purines biosynthetic pathway. Catalyzes the ATP-dependent conversion of formylglycinamide ribonucleotide (FGAR) and glutamine to yield formylglycinamidine ribonucleotide (FGAM) and glutamate. The FGAM synthase complex is composed of three subunits. PurQ produces an ammonia molecule by converting glutamine to glutamate.…
813	898081	898710	+	Rv0804	3	0.0298507	S	infection protein
814	898831	899787	+	Rv0805	3	0.0298507	F	Hydrolyzes cAMP to 5'-AMP. Plays an important regulatory role in modulating the intracellular concentration of cAMP, thereby influencing cAMP-dependent processes
815	899732	901330	-	Rv0806c	3	0.0298507	M	Thought to be involved in exopolysaccharide and or lipopolysaccharide biosynthetic pathway catalytic activity UDP-glucose UDP-galactose
816	901635	902024	+	Rv0807	3	0.0298507	I	Sterol carrier protein
817	902111	903694	+	Rv0808	3	0.0298507	F	Catalyzes the formation of phosphoribosylamine from phosphoribosylpyrophosphate (PRPP) and glutamine
818	903725	904819	+	Rv0809	3	0.0298507	F	Phosphoribosylformylglycinamidine cyclo-ligase
819	904905	905087	-	Rv0810c	3	0.0298507	S	Protein of unknown function (DUF3073)
820	905234	906340	-	Rv0811c	3	0.0298507	E	Belongs to the GcvT family
821	906423	907292	+	Rv0812	3	0.0298507	EH	Branched-chain amino acid aminotransferase 4-amino-4-deoxychorismate lyase
822	907338	908018	-	Rv0813c	3	0.0298507	S	May play a role in the intracellular transport of hydrophobic ligands
823	908181	908483	-	Rv0814c	3	0.0597015	S	Protein of unknown function (DUF1416)
824	908485	909318	-	Rv0815c	3	0.0597015	P	sulfurtransferase
825	909611	910033	-	Rv0816c	3	0.0597015	CO	Thioredoxin
826	910030	910842	-	Rv0817c	3	0.0597015	S	Protein of unknown function (DUF2993)
827	910972	911739	+	Rv0818	3	0.0597015	KT	transcriptional
828	911736	912683	+	Rv0819	3	0.0597015	K	Catalyzes the transfer of acetyl from acetyl-CoA to desacetylmycothiol (Cys-GlcN-Ins) to form mycothiol
829	912726	913502	+	Rv0820	3	0.0597015	P	Part of the ABC transporter complex PstSACB involved in phosphate import. Responsible for energy coupling to the transport system
830	913558	914199	-	Rv0821c	3	0.0597015	P	Plays a role in the regulation of phosphate uptake
831	914257	916311	-	Rv0822c	3	0.0597015	K	cell envelope-related transcriptional attenuator
832	916477	917646	-	Rv0823c	3	0.0597015	J	Catalyzes the synthesis of 5,6-dihydrouridine (D), a modified base found in the D-loop of most tRNAs, via the reduction of the C5-C6 double bond in target uridines
833	917734	918750	-	Rv0824c	3	0.0597015	F	desaturase
834	918912	919553	-	Rv0825c	3	0.0597015	K	Transcriptional regulator
835	919634	920689	+	Rv0826	3	0.0597015	S	protein conserved in bacteria
836	920741	921133	-	Rv0827c	3	0.0597015	K	regulatory protein, arsR
837	921191	921613	-	Rv0828c	3	0.0597015	FJ	MafB19-like deaminase
838	921970	922875	+	Rv0830	3	0.0597015	Q	Exhibits S-adenosyl-L-methionine-dependent methyltransferase activity
839	922894	923709	-	Rv0831c	3	0.0597015	-	-
840	924951	925364	+	Rv0832	3	0.0597015	CO	amine dehydrogenase activity
841	925361	927610	+	Rv0833	3	0.0597015	-	-
842	927837	930485	-	Rv0834c	3	0.0597015	S	PE family
843	930953	931597	+	Rv0835	3	0.0597015	S	PknH-like extracellular domain
844	932279	932932	-	Rv0836c	3	0.0597015	S	Protein conserved in bacteria
845	933003	934031	-	Rv0837c	3	0.0597015	S	Transcriptional regulator, AbiEi antitoxin, Type IV TA system
846	934720	935490	+	Rv0838	3	0.0597015	M	Catalyzes hydrolysis of the D-alanyl-D-alanine dipeptide
847	935577	936389	+	Rv0839	3	0.0597015	Q	Methionine biosynthesis protein MetW
848	936457	937317	-	Rv0840c	3	0.0597015	S	Belongs to the peptidase S33 family
849	937593	937835	+	Rv0841	3	0.0597015	NA	NA
850	938112	939404	+	Rv0842	3	0.0597015	EGP	Major Facilitator Superfamily
851	939388	940392	+	Rv0843	3	0.0597015	C	Dehydrogenase E1 component
852	940456	941106	-	Rv0844c	3	0.0597015	K	response regulator
853	941190	942467	+	Rv0845	3	0.0597015	T	Histidine kinase
854	942680	944194	-	Rv0846c	3	0.0597015	Q	PFAM multicopper oxidase
855	944343	944735	+	Rv0847	3	0.0597015	-	-
856	944938	946056	+	Rv0848	3	0.0597015	E	PFAM Pyridoxal-5'-phosphate-dependent enzyme, beta subunit
857	946056	947315	+	Rv0849	3	0.0746269	EGP	Major facilitator superfamily
858	947641	948468	-	Rv0851c	3	0.0746269	IQ	Belongs to the short-chain dehydrogenases reductases (SDR) family
859	948757	949395	+	Rv0852	3	0.0746269	-	-
860	949436	951118	-	Rv0853c	3	0.0746269	GH	Belongs to the TPP enzyme family
861	951183	951626	+	Rv0854	3	0.0746269	S	cyclase dehydrase
862	951632	952711	+	Rv0855	3	0.0746269	C	carnitine dehydratase
863	952825	953229	+	Rv0856	3	0.0746269	S	Polyketide cyclase / dehydrase and lipid transport
864	953257	953730	+	Rv0857	3	0.0746269	S	cyclase dehydrase
865	953727	954920	-	Rv0858c	3	0.0746269	E	Aminotransferase
866	955077	956288	+	Rv0859	3	0.0746269	I	Catalyzes the synthesis of acetoacetyl coenzyme A from two molecules of acetyl coenzyme A. It can also act as a thiolase, catalyzing the reverse reaction and generating two-carbon units from the four-carbon product of fatty acid oxidation
867	956293	958455	+	Rv0860	3	0.0746269	I	3-hydroxyacyl-CoA dehydrogenase
868	958523	960151	-	Rv0861c	3	0.0746269	L	Type III restriction enzyme res subunit
869	960342	962612	-	Rv0862c	3	0.0746269	K	Helicase conserved C-terminal domain
870	962599	962880	+	Rv0863	3	0.0746269	-	-
871	962890	963393	+	Rv0864	3	0.0746269	H	Catalyzes the conversion of (8S)-3',8-cyclo-7,8- dihydroguanosine 5'-triphosphate to cyclic pyranopterin monophosphate (cPMP)
872	963390	963872	+	Rv0865	3	0.0746269	H	Molybdenum cofactor synthesis
873	963869	964294	+	Rv0866	3	0.0746269	H	Molybdopterin converting factor, large subunit
874	964312	965535	-	Rv0867c	3	0.0746269	S	Transglycosylase-like domain
875	965983	966261	-	Rv0868c	3	0.0746269	H	Molybdopterin converting factor, small subunit
876	966265	967347	-	Rv0869c	3	0.0746269	H	Catalyzes the cyclization of GTP to (8S)-3',8-cyclo-7,8- dihydroguanosine 5'-triphosphate
877	967344	967733	-	Rv0870c	3	0.0746269	S	membrane
878	967898	968305	+	Rv0871	3	0.0746269	K	Cold-shock'
879	968424	970244	-	Rv0872c	3	0.0746269	I	PE family
880	970505	972457	+	Rv0873	3	0.0746269	I	acyl-CoA dehydrogenase
881	972546	973706	-	Rv0874c	3	0.0746269	S	FIST C domain
882	973806	974294	-	Rv0875c	3	0.0746269	S	Protein of unknown function (DUF2771)
883	974291	975937	-	Rv0876c	3	0.0746269	EGP	Major facilitator superfamily
884	976075	976863	+	Rv0877	3	0.0746269	S	Protein of unknown function (DUF3027)
885	976872	978203	-	Rv0878c	3	0.0746269	N	PPE family
886	978481	978756	-	Rv0879c	3	0.0746269	S	Protein of unknown function (DUF2530)
887	978934	979365	+	Rv0880	3	0.0746269	K	transcriptional
888	979362	980228	+	Rv0881	3	0.0746269	J	rRNA methyltransferase
889	980225	980509	+	Rv0882	3	0.0746269	S	Protein of unknown function (DUF2537)
890	980506	981267	-	Rv0883c	3	0.0746269	S	Protein of unknown function (DUF3071)
891	981424	982554	-	Rv0884c	3	0.0746269	E	Catalyzes the reversible conversion of 3- phosphohydroxypyruvate to phosphoserine and of 3-hydroxy-2-oxo-4- phosphonooxybutanoate to phosphohydroxythreonine
892	982762	983784	+	Rv0885	3	0.0746269	S	P-aminobenzoate N-oxygenase AurF
893	983803	985530	+	Rv0886	3	0.0746269	C	ferredoxin
894	985513	985971	-	Rv0887c	3	0.0746269	S	Glyoxalase bleomycin resistance protein dioxygenase
895	987233	988705	+	Rv0888	3	0.0746269	S	Endonuclease/Exonuclease/phosphatase family
896	988740	989861	-	Rv0889c	3	0.0746269	C	Belongs to the citrate synthase family
897	989948	992596	-	Rv0890c	3	0.0746269	K	involved in signal transduction (via phosphorylation) involved in transcriptional regulatory mechanism and in the regulation of secondary metabolites catalytic activity ATP a protein ADP a phosphoprotein
898	992598	993455	-	Rv0891c	3	0.0746269	K	regulation of cellular process
899	993853	995340	+	Rv0892	3	0.0746269	P	flavoprotein involved in K transport
900	995318	996295	-	Rv0893c	3	0.0746269	Q	Exhibits S-adenosyl-L-methionine-dependent methyltransferase activity
901	996524	997705	+	Rv0894	3	0.0746269	K	involved in signal transduction (via phosphorylation) involved in transcriptional regulatory mechanism and in the regulation of secondary metabolites catalytic activity ATP a protein ADP a phosphoprotein
902	997782	999299	+	Rv0895	3	0.0746269	I	Wax ester synthase-like Acyl-CoA acyltransferase domain
903	999472	1000767	+	Rv0896	3	0.0746269	C	Belongs to the citrate synthase family
904	1000808	1002415	-	Rv0897c	3	0.0746269	Q	NAD(P)-binding Rossmann-like domain
905	1002441	1002704	-	Rv0898c	3	0.0746269	S	Protein of unknown function (DUF2630)
906	1002812	1003792	+	Rv0899	3	0.0746269	M	Belongs to the ompA family
907	1003805	1003957	+	Rv0900	3	0.0746269	-	-
908	1003957	1004484	+	Rv0901	3	0.0746269	-	-
909	1004501	1005841	-	Rv0902c	3	0.0746269	T	Histidine kinase
910	1005852	1006562	-	Rv0903c	3	0.0746269	K	transcriptional
911	1006693	1008180	-	Rv0904c	3	0.0895522	I	carboxyl transferase
912	1008207	1008938	+	Rv0905	3	0.0895522	I	Belongs to the enoyl-CoA hydratase isomerase family
913	1008944	1010062	+	Rv0906	3	0.0895522	S	Beta-lactamase superfamily domain
914	1010136	1011734	+	Rv0907	3	0.0895522	V	beta-lactamase
915	1011731	1014124	+	Rv0908	3	0.0895522	P	ATPase, P-type (transporting), HAD superfamily, subfamily IC
916	1014681	1014860	+	Rv0909	3	0.0895522	S	MT0933-like antitoxin protein
917	1014866	1015300	+	Rv0910	3	0.0895522	S	Polyketide cyclase / dehydrase and lipid transport
918	1015398	1016171	+	Rv0911	3	0.0895522	S	Glyoxalase bleomycin resistance protein dioxygenase
919	1016236	1016685	+	Rv0912	3	0.0746269	-	-
920	1017217	1018725	-	Rv0913c	3	0.0746269	Q	dioxygenase
921	1018727	1019965	-	Rv0914c	3	0.0746269	I	Belongs to the thiolase family
922	1020058	1021329	-	Rv0915c	3	0.0746269	N	possibly a protective antigen involved with the early control of infection
923	1021344	1021643	-	Rv0916c	3	0.0746269	I	PE family
924	1022087	1023868	+	Rv0917	3	0.0746269	U	Belongs to the BCCT transporter (TC 2.A.15) family
925	1024211	1024687	+	Rv0918	3	0.0597015	S	Protein of unknown function (DUF1778)
926	1024684	1025184	+	Rv0919	3	0.0597015	K	Acetyltransferase (GNAT) domain
927	1025497	1026816	-	Rv0920c	3	0.0597015	L	Transposase
928	1027104	1027685	+	Rv0921	3	0.0597015	L	Resolvase, N terminal domain
929	1027685	1029337	+	Rv0922	3	0.0597015	L	Transposase
930	1029513	1030577	-	Rv0923c	3	0.0597015	C	Replication protein
931	1030578	1031864	-	Rv0924c	3	0.0895522	P	H( )-stimulated, divalent metal cation uptake system
932	1031896	1032633	-	Rv0925c	3	0.0895522	S	NADPH-dependent FMN reductase
933	1032710	1033786	-	Rv0926c	3	0.0895522	S	dihydrodipicolinate reductase
934	1033840	1034631	-	Rv0927c	3	0.0895522	IQ	Dehydrogenase
935	1034903	1036015	+	Rv0928	3	0.0895522	P	Part of the ABC transporter complex PstSACB involved in phosphate import
936	1036028	1037002	+	Rv0929	3	0.0895522	P	probably responsible for the translocation of the substrate across the membrane
937	1036999	1037925	+	Rv0930	3	0.0895522	P	Phosphate transport system permease
938	1037920	1039914	-	Rv0931c	3	0.0895522	KLT	serine threonine protein kinase
939	1039936	1041048	-	Rv0932c	3	0.0895522	P	Part of the ABC transporter complex PstSACB involved in phosphate import
940	1041264	1042094	+	Rv0933	3	0.0895522	P	Part of the ABC transporter complex PstSACB involved in phosphate import. Responsible for energy coupling to the transport system
941	1042115	1043239	+	Rv0934	3	0.0895522	P	Part of the ABC transporter complex PstSACB involved in phosphate import
942	1043299	1044315	+	Rv0935	3	0.0895522	P	probably responsible for the translocation of the substrate across the membrane
943	1044317	1045222	+	Rv0936	3	0.0895522	P	Binding-protein-dependent transport system inner membrane component
944	1045199	1046020	-	Rv0937c	3	0.0597015	L	With LigD forms a non-homologous end joining (NHEJ) DNA repair enzyme, which repairs dsDNA breaks with reduced fidelity. Binds linear dsDNA with 5'- and 3'- overhangs but not closed circular dsDNA nor ssDNA. Recruits and stimulates the ligase activity of LigD
945	1046136	1048415	+	Rv0938	3	0.0298507	L	DNA ligase
946	1048412	1050346	+	Rv0939	3	0.0298507	Q	Metallo-beta-lactamase superfamily
947	1050593	1051459	-	Rv0940c	3	0.0298507	C	COG2141 Coenzyme F420-dependent N5,N10-methylene tetrahydromethanopterin reductase and related flavin-dependent oxidoreductases
948	1051544	1052317	-	Rv0941c	3	0.0298507	T	Belongs to the anti-sigma-factor antagonist family
949	1052360	1052638	+	Rv0942	3	0.0298507	NA	NA
950	1052696	1053736	-	Rv0943c	3	0.0298507	P	Domain of unknown function (DUF4873)
951	1053765	1054241	+	Rv0944	3	0.0298507	L	Belongs to the FPG family
952	1054247	1055008	+	Rv0945	3	0.0298507	S	Belongs to the short-chain dehydrogenases reductases (SDR) family
953	1055024	1056685	-	Rv0946c	3	0.0298507	G	Belongs to the GPI family
954	1057300	1057530	-	Rv0947c	3	0.0298507	NA	NA
955	1057646	1057963	-	Rv0948c	3	0.0298507	E	chorismate mutase
956	1058260	1060575	+	Rv0949	3	0.0298507	L	ATP-dependent DNA helicase
957	1060656	1061654	-	Rv0950c	3	0.0298507	M	peptidase
958	1061964	1063127	+	Rv0951	3	0.0298507	F	Succinyl-CoA synthetase functions in the citric acid cycle (TCA), coupling the hydrolysis of succinyl-CoA to the synthesis of either ATP or GTP and thus represents the only step of substrate-level phosphorylation in the TCA. The beta subunit provides nucleotide specificity of the enzyme and binds the substrate succinate, while the binding sites for coenzyme A and phosphate are found in the alpha …
959	1063140	1064051	+	Rv0952	3	0.0298507	C	Succinyl-CoA synthetase functions in the citric acid cycle (TCA), coupling the hydrolysis of succinyl-CoA to the synthesis of either ATP or GTP and thus represents the only step of substrate-level phosphorylation in the TCA. The alpha subunit of the enzyme binds the substrates coenzyme A and phosphate, while succinate binding and nucleotide specificity is provided by the beta subunit
960	1064114	1064962	-	Rv0953c	3	0.0298507	C	COG2141 Coenzyme F420-dependent N5,N10-methylene tetrahydromethanopterin reductase and related flavin-dependent oxidoreductases
961	1065127	1066038	+	Rv0954	3	0.0298507	S	Family of unknown function (DUF5336)
962	1066078	1067445	+	Rv0955	3	0.0298507	-	-
963	1067561	1068208	+	Rv0956	3	0.0298507	F	Catalyzes the transfer of a formyl group from 10- formyltetrahydrofolate to 5-phospho-ribosyl-glycinamide (GAR), producing 5-phospho-ribosyl-N-formylglycinamide (FGAR) and tetrahydrofolate
964	1068205	1069776	+	Rv0957	3	0.0298507	F	bifunctional purine biosynthesis protein PurH
965	1069883	1071262	+	Rv0958	3	0.0298507	H	magnesium chelatase
966	1073327	1073548	+	Rv0959	3	0.0298507	S	von Willebrand factor, type A
967	1071255	1073273	+	Rv0959	3	0.0298507	S	von Willebrand factor, type A
968	1073545	1073928	+	Rv0960	3	0.0298507	S	Toxic component of a toxin-antitoxin (TA) module. An RNase
969	1074074	1074421	+	Rv0961	3	0.0298507	-	-
970	1074440	1075114	-	Rv0962c	3	0.0298507	S	Lipoprotein confined to pathogenic Mycobacterium
971	1075297	1076097	-	Rv0963c	3	0.0298507	E	Alpha/beta hydrolase
972	1076196	1076678	-	Rv0964c	3	0.0298507	NA	NA
973	1076778	1077197	-	Rv0965c	3	0.0298507	-	-
974	1077233	1077835	-	Rv0966c	3	0.0298507	S	Domain of unknown function (DUF1707)
975	1077975	1078334	+	Rv0967	3	0.0298507	K	Copper-sensitive repressor that has a key role in copper homeostasis. It is part of the cso operon involved in the cellular response to increasing concentrations of copper inside the bacterium, which can be highly toxic. In the presence of copper, CsoR fully dissociates from the promoter in the cso operon, leading to the transcription of its genes. Binds to a GC-rich pseudopallindromic sequence, …
976	1078391	1078687	+	Rv0968	3	0.0298507	S	Protein of unknown function (DUF1490)
977	1078743	1081055	+	Rv0969	3	0.0298507	P	possibly catalyzes the transport of undetermined metal cation with hydrolyse of ATP catalytic activity ATP H(2)O undetermined metal cation(in) ADP phosphate undetermined metal cation (out)
978	1081052	1081684	+	Rv0970	3	0.0597015	S	Domain of unknown function (DUF5134)
979	1081775	1082584	-	Rv0971c	3	0.0597015	I	Enoyl-CoA hydratase
980	1082584	1083750	-	Rv0972c	3	0.0746269	I	acyl-CoA dehydrogenase
981	1083747	1085750	-	Rv0973c	3	0.0746269	I	carboxylase
982	1085756	1087345	-	Rv0974c	3	0.0746269	I	Acetyl-CoA carboxylase, carboxyltransferase component (subunits alpha and beta)
983	1087348	1088496	-	Rv0975c	3	0.104478	I	acyl-CoA dehydrogenase
984	1088493	1090175	-	Rv0976c	3	0.104478	E	Acyclic terpene utilisation family protein AtuA
985	1090373	1093144	+	Rv0977	3	0.104478	I	acetylesterase activity
986	1093361	1094356	-	Rv0978c	3	0.104478	CO	amine dehydrogenase activity
987	1094886	1095059	+	Rv0979	3	0.104478	NA	NA
988	1094670	1094864	-	Rv0979c	3	0.104478	NA	NA
989	1095078	1096451	-	Rv0980c	3	0.119403	S	Large extracellular alpha-helical protein
990	1096822	1097508	+	Rv0981	3	0.119403	K	Member of the two-component regulatory system MprB MprA which contributes to maintaining a balance among several systems involved in stress resistance and is required for establishment and maintenance of persistent infection in the host. Functions as a transcriptional regulator that recognizes a 19-bp nucleotide motif comprizing two loosely conserved 8-bp direct DNA-binding motif repeats separate…
991	1097508	1099022	+	Rv0982	3	0.119403	T	Member of the two-component regulatory system MprB MprA which contributes to maintaining a balance among several systems involved in stress resistance and is required for establishment and maintenance of persistent infection in the host. In response to environmental signals MprB acts as both a membrane-associated protein kinase that undergoes autophosphorylation and subsequently transfers the pho…
992	1099066	1100460	+	Rv0983	3	0.119403	O	COG0265 Trypsin-like serine proteases, typically periplasmic, contain C-terminal PDZ domain
993	1100460	1101005	+	Rv0984	3	0.119403	H	molybdenum cofactor
994	1101025	1101480	-	Rv0985c	3	0.119403	M	Channel that opens in response to stretch forces in the membrane lipid bilayer. May participate in the regulation of osmotic pressure changes within the cell
995	1101803	1102549	+	Rv0986	3	0.119403	V	ABC transporter
996	1102542	1105109	+	Rv0987	3	0.119403	V	ABC-type transport system, involved in lipoprotein release, permease component
997	1105116	1106276	+	Rv0988	3	0.119403	S	Lipocalin-like domain
998	1106405	1107382	-	Rv0989c	3	0.119403	H	Belongs to the FPP GGPP synthase family
999	1107443	1108099	-	Rv0990c	3	0.119403	U	Flagellar basal body P-ring biosynthesis protein
1000	1108172	1108504	-	Rv0991c	3	0.119403	S	regulatory protein, FmdB family
1001	1108578	1109171	-	Rv0992c	3	0.119403	H	Belongs to the 5-formyltetrahydrofolate cyclo-ligase family
1002	1109272	1110192	+	Rv0993	3	0.104478	M	UDP-glucose pyrophosphorylase
1003	1110269	1111549	+	Rv0994	3	0.0447761	H	Molybdenum cofactor synthesis
1004	1111612	1112223	+	Rv0995	3	0.0447761	J	acetyltransferase
1005	1112384	1113460	+	Rv0996	3	0.0447761	-	-
1006	1114293	1114724	+	Rv0997	3	0.0447761	NA	NA
1007	1113861	1114112	+	Rv0997a	3	0.0447761	-	-
1008	1114748	1115749	+	Rv0998	3	0.0447761	JT	cyclic nucleotide-binding
1009	1115767	1116525	+	Rv0999	3	0.0447761	-	-
1010	1116531	1117148	-	Rv1000c	3	0.0447761	L	DNA repair protein
1011	1117185	1118393	+	Rv1001	3	0.0447761	E	Arginine
1012	1118428	1119939	-	Rv1002c	3	0.0447761	O	Dolichyl-phosphate-mannose--protein O-mannosyl transferase
1013	1120022	1120879	+	Rv1003	3	0.0447761	H	Catalyzes the 2'-O-methylation of the ribose of cytidine 1402 (C1402) in 16S rRNA
1014	1120889	1122148	-	Rv1004c	3	0.0447761	-	-
1015	1122222	1123598	-	Rv1005c	3	0.0447761	HQ	synthase component I
1016	1123714	1125417	+	Rv1006	3	0.0447761	G	Beta-galactosidase
1017	1125444	1127003	-	Rv1007c	3	0.0447761	J	Is required not only for elongation of protein synthesis but also for the initiation of all mRNA translation through initiator tRNA(fMet) aminoacylation
1018	1127089	1127883	+	Rv1008	3	0.0447761	L	TatD family
1019	1128091	1129179	+	Rv1009	3	0.0447761	L	Resuscitation-promoting factor rpfB
1020	1129152	1130105	+	Rv1010	3	0.0447761	J	Specifically dimethylates two adjacent adenosines (A1518 and A1519) in the loop of a conserved hairpin near the 3'-end of 16S rRNA in the 30S particle. May play a critical role in biogenesis of 30S subunits
1021	1130191	1131111	+	Rv1011	3	0.0447761	F	Catalyzes the phosphorylation of the position 2 hydroxy group of 4-diphosphocytidyl-2C-methyl-D-erythritol
1022	1131128	1131421	+	Rv1012	3	0.0447761	NA	NA
1023	1131625	1133259	+	Rv1013	3	0.0447761	IQ	Activates fatty acids by binding to coenzyme A
1024	1133333	1133908	-	Rv1014c	3	0.0447761	J	The natural substrate for this enzyme may be peptidyl- tRNAs which drop off the ribosome during protein synthesis
1025	1133921	1134568	-	Rv1015c	3	0.0447761	J	This is one of the proteins that binds to the 5S RNA in the ribosome where it forms part of the central protuberance
1026	1134785	1135465	-	Rv1016c	3	0.0447761	S	Probable lipoprotein LpqN
1027	1135501	1136481	-	Rv1017c	3	0.0447761	F	Involved in the biosynthesis of the central metabolite phospho-alpha-D-ribosyl-1-pyrophosphate (PRPP) via the transfer of pyrophosphoryl group from ATP to 1-hydroxyl of ribose-5-phosphate (Rib-5-P)
1028	1136573	1138060	-	Rv1018c	3	0.0447761	M	Catalyzes the last two sequential reactions in the de novo biosynthetic pathway for UDP-N-acetylglucosamine (UDP- GlcNAc). The C-terminal domain catalyzes the transfer of acetyl group from acetyl coenzyme A to glucosamine-1-phosphate (GlcN-1-P) to produce N-acetylglucosamine-1-phosphate (GlcNAc-1-P), which is converted into UDP-GlcNAc by the transfer of uridine 5- monophosphate (from uridine 5-tr…
1029	1138315	1138908	+	Rv1019	3	0.0447761	K	Transcriptional regulator
1030	1138967	1142671	+	Rv1020	3	0.0447761	L	Couples transcription and DNA repair by recognizing RNA polymerase (RNAP) stalled at DNA lesions. Mediates ATP-dependent release of RNAP and its truncated transcript from the DNA, and recruitment of nucleotide excision repair machinery to the damaged site
1031	1142671	1143648	+	Rv1021	3	0.0447761	S	pyrophosphohydrolase
1032	1143736	1144467	+	Rv1022	3	0.0447761	M	Transglycosylase SLT domain
1033	1144564	1145853	+	Rv1023	3	0.0447761	F	Catalyzes the reversible conversion of 2- phosphoglycerate into phosphoenolpyruvate. It is essential for the degradation of carbohydrates via glycolysis
1034	1145858	1146544	+	Rv1024	3	0.0447761	D	Septum formation initiator
1035	1146561	1147028	+	Rv1025	3	0.0447761	S	Protein of unknown function (DUF501)
1036	1147019	1147978	+	Rv1026	3	0.0447761	FP	PFAM Ppx GppA phosphatase
1037	1148427	1149107	-	Rv1027c	3	0.0447761	K	transcriptional
1038	1151920	1152012	+	Rv1028	3	0.0447761	NA	NA
1039	1149104	1151686	-	Rv1028c	3	0.0447761	T	Histidine kinase
1040	1152012	1153727	+	Rv1029	3	0.0447761	P	Part of the high-affinity ATP-driven potassium transport (or Kdp) system, which catalyzes the hydrolysis of ATP coupled with the electrogenic transport of potassium into the cytoplasm. This subunit binds and transports the potassium across the cytoplasmic membrane
1041	1153724	1155853	+	Rv1030	3	0.0447761	P	Part of the high-affinity ATP-driven potassium transport (or Kdp) system, which catalyzes the hydrolysis of ATP coupled with the electrogenic transport of potassium into the cytoplasm. This subunit is responsible for energy coupling to the transport system
1042	1155853	1156422	+	Rv1031	3	0.0447761	P	Part of the high-affinity ATP-driven potassium transport (or Kdp) system, which catalyzes the hydrolysis of ATP coupled with the electrogenic transport of potassium into the cytoplasm. This subunit acts as a catalytic chaperone that increases the ATP- binding affinity of the ATP-hydrolyzing subunit KdpB by the formation of a transient KdpB KdpC ATP ternary complex
1043	1156426	1157955	-	Rv1032c	3	0.0447761	T	Histidine kinase
1044	1157963	1158736	-	Rv1033c	3	0.0447761	KT	transcriptional
1045	1160544	1160828	-	Rv1037c	3	0.0447761	S	Belongs to the WXG100 family
1046	1160855	1161151	-	Rv1038c	3	0.0447761	S	Belongs to the WXG100 family
1047	1161297	1162472	-	Rv1039c	3	0.0447761	N	Polymorphic PE/PPE proteins C terminal
1048	1162549	1163376	-	Rv1040c	3	0.0447761	S	Polymorphic PE/PPE proteins C terminal
1049	1164572	1165435	-	Rv1041c	3	0.0447761	L	Transposase DDE domain
1050	1165092	1165499	-	Rv1042c	3	0.0447761	L	Putative transposase of IS4/5 family (DUF4096)
1051	1165781	1166806	-	Rv1043c	3	0.0447761	O	Trypsin
1052	1167053	1167676	+	Rv1044	3	0.0447761	K	Psort location Cytoplasmic, score
1053	1167673	1168554	+	Rv1045	3	0.0447761	S	Nucleotidyl transferase AbiEii toxin, Type IV TA system
1054	1169423	1170670	+	Rv1047	3	0.0447761	L	Transposase, mutator
1055	1171038	1172153	-	Rv1048c	3	0.0447761	S	Protein conserved in bacteria
1056	1172386	1172832	+	Rv1049	3	0.0447761	K	MarR family
1057	1172881	1173786	+	Rv1050	3	0.0447761	S	KR domain
1058	1173945	1174700	-	Rv1051c	3	0.0447761	K	Nucleotidyl transferase AbiEii toxin, Type IV TA system
1059	1175723	1176112	+	Rv1052	3	0.0447761	D	nucleotidyltransferase activity
1060	1177628	1178392	+	Rv1056	3	0.0447761	IQ	Domain of unknown function (DUF427)
1061	1179396	1180577	+	Rv1057	3	0.0447761	S	amine dehydrogenase activity
1062	1180684	1182315	+	Rv1058	3	0.0447761	IQ	PFAM AMP-dependent synthetase and ligase
1063	1182391	1183455	+	Rv1059	3	0.0447761	S	dihydrodipicolinate reductase
1064	1183508	1183981	+	Rv1060	3	0.0447761	S	Polyketide cyclase / dehydrase and lipid transport
1065	1184015	1184878	+	Rv1061	3	0.0447761	S	glutamine amidotransferase
1066	1184883	1185740	+	Rv1062	3	0.0447761	S	esterase of the alpha-beta hydrolase superfamily
1067	1185741	1186823	-	Rv1063c	3	0.0447761	S	Esterase of the alpha-beta hydrolase superfamily
1068	1186904	1187323	-	Rv1064c	3	0.0447761	S	Putative lipoprotein LpqV
1069	1187435	1188001	+	Rv1065	3	0.0447761	S	cysteine dioxygenase
1070	1187998	1188393	+	Rv1066	3	0.0447761	P	sulfurtransferase
1071	1188421	1190424	-	Rv1067c	3	0.0447761	I	acetylesterase activity
1072	1190757	1192148	-	Rv1068c	3	0.0447761	I	acetylesterase activity
1073	1192510	1194273	-	Rv1069c	3	0.0447761	S	membrane
1074	1194270	1195043	-	Rv1070c	3	0.0447761	I	Belongs to the enoyl-CoA hydratase isomerase family
1075	1195055	1196092	-	Rv1071c	3	0.0447761	I	Enoyl-CoA hydratase
1076	1196279	1197115	+	Rv1072	3	0.0447761	S	membrane
1077	1197231	1198082	+	Rv1073	3	0.0447761	S	Protein conserved in bacteria
1078	1198156	1199373	-	Rv1074c	3	0.0447761	I	Belongs to the thiolase family
1079	1199426	1200370	-	Rv1075c	3	0.0447761	E	GDSL-like Lipase/Acylhydrolase family
1080	1200767	1201660	+	Rv1076	3	0.0746269	I	Alpha beta hydrolase
1081	1201717	1203111	+	Rv1077	3	0.0895522	EK	Cystathionine beta-synthase
1082	1203313	1204035	+	Rv1078	3	0.0895522	S	pfam rdd
1083	1204067	1205233	+	Rv1079	3	0.0895522	E	cystathionine
1084	1205304	1205798	-	Rv1080c	3	0.0895522	K	Necessary for efficient RNA polymerase transcription elongation past template-encoded arresting sites. The arresting sites in DNA have the property of trapping a certain fraction of elongating RNA polymerases that pass through, resulting in locked ternary complexes. Cleavage of the nascent transcript by cleavage factors such as GreA or GreB allows the resumption of elongation from the new 3'termi…
1085	1205984	1206418	-	Rv1081c	3	0.179104	S	Domain of unknown function (DUF4307)
1086	1206520	1207386	+	Rv1082	3	0.179104	S	A mycothiol (MSH, N-acetylcysteinyl-glucosaminyl- inositol) S-conjugate amidase, it recycles conjugated MSH to the N-acetyl cysteine conjugate (AcCys S-conjugate, a mercapturic acid) and the MSH precursor. Involved in MSH-dependent detoxification of a number of alkylating agents and antibiotics
1087	1207383	1207649	+	Rv1083	3	0.208955	-	-
1088	1207636	1209657	+	Rv1084	3	0.208955	O	Protein of unknown function, DUF255
1089	1209756	1210484	-	Rv1085c	3	0.208955	S	protein, hemolysin III
1090	1210595	1211383	+	Rv1086	3	0.208955	H	Catalyzes the condensation of isopentenyl diphosphate (IPP) with allylic pyrophosphates generating different type of terpenoids
1091	1211560	1213863	+	Rv1087	3	0.208955	NA	NA
1092	1214513	1214947	+	Rv1088	3	0.208955	I	acetylesterase activity
1093	1215225	1215407	+	Rv1088a	3	0.208955	NA	NA
1094	1216469	1219030	+	Rv1091	3	0.208955	S	tuberculosis PE family, PGRS subfamily of gly-rich proteins (see citation below)
1095	1219248	1220186	-	Rv1092c	3	0.208955	F	Pantothenic acid kinase
1096	1220574	1221854	+	Rv1093	3	0.208955	E	Catalyzes the reversible interconversion of serine and glycine with tetrahydrofolate (THF) serving as the one-carbon carrier. This reaction serves as the major source of one-carbon groups required for the biosynthesis of purines, thymidylate, methionine, and other important biomolecules. Also exhibits THF- independent aldolase activity toward beta-hydroxyamino acids, producing glycine and aldehyd…
1097	1221959	1222786	+	Rv1094	3	0.208955	F	PFAM Fatty acid desaturase
1098	1222997	1224298	+	Rv1095	3	0.19403	T	ATPase related to phosphate starvation-inducible protein PhoH
1099	1224385	1225260	+	Rv1096	3	0.19403	G	polysaccharide deacetylase
1100	1225263	1226144	-	Rv1097c	3	0.179104	-	-
1101	1226141	1227565	-	Rv1098c	3	0.179104	C	Involved in the TCA cycle. Catalyzes the stereospecific interconversion of fumarate to L-malate
1102	1227596	1228684	-	Rv1099c	3	0.164179	G	fructose-1,6-bisphosphatase
1103	1228683	1229384	+	Rv1100	3	0.164179	S	Protein of unknown function (DUF4245)
1104	1229391	1230548	-	Rv1101c	3	0.164179	S	AI-2E family transporter
1105	1230660	1230971	-	Rv1102c	3	0.164179	T	PemK-like, MazF-like toxin of type II toxin-antitoxin system
1106	1230971	1231291	-	Rv1103c	3	0.164179	-	-
1107	1232844	1233956	-	Rv1106c	3	0.164179	M	3-beta hydroxysteroid dehydrogenase isomerase
1108	1233966	1234223	-	Rv1107c	3	0.164179	L	Bidirectionally degrades single-stranded DNA into large acid-insoluble oligonucleotides, which are then degraded further into small acid-soluble oligonucleotides
1109	1234213	1235460	-	Rv1108c	3	0.164179	L	Bidirectionally degrades single-stranded DNA into large acid-insoluble oligonucleotides, which are then degraded further into small acid-soluble oligonucleotides
1110	1235457	1236095	-	Rv1109c	3	0.164179	-	-
1111	1236185	1237192	+	Rv1110	3	0.164179	IM	Catalyzes the conversion of 1-hydroxy-2-methyl-2-(E)- butenyl 4-diphosphate (HMBPP) into a mixture of isopentenyl diphosphate (IPP) and dimethylallyl diphosphate (DMAPP). Acts in the terminal step of the DOXP MEP pathway for isoprenoid precursor biosynthesis
1112	1237209	1238192	-	Rv1111c	3	0.164179	-	-
1113	1238255	1239328	+	Rv1112	3	0.164179	J	ATPase that binds to both the 70S ribosome and the 50S ribosomal subunit in a nucleotide-independent manner
1114	1239416	1239613	+	Rv1113	3	0.164179	K	Bacterial antitoxin of type II TA system, VapB
1115	1239610	1239984	+	Rv1114	3	0.0447761	S	Toxic component of a toxin-antitoxin (TA) module. An RNase
1116	1240187	1240885	+	Rv1115	3	0.0447761	M	NLP P60 protein
1117	1241003	1241188	+	Rv1116	3	0.0447761	NA	NA
1118	1241633	1241956	+	Rv1117	3	0.0298507	S	Antibiotic biosynthesis monooxygenase
1119	1241971	1242831	-	Rv1118c	3	0.0149254	-	-
1120	1242864	1243013	-	Rv1119c	3	0.0149254	T	PFAM Adenylyl cyclase class-3 4 guanylyl cyclase
1121	1243010	1243504	-	Rv1120c	3	0.0149254	T	PFAM Adenylyl cyclase class-3 4 guanylyl cyclase
1122	1243707	1245107	+	Rv1121	3	0.0149254	G	Catalyzes the oxidation of glucose 6-phosphate to 6- phosphogluconolactone
1123	1245129	1246151	+	Rv1122	3	0.0149254	G	6-phosphogluconate dehydrogenase
1124	1246144	1247052	-	Rv1123c	3	0.0149254	S	Alpha beta hydrolase
1125	1247127	1248077	+	Rv1124	3	0.0149254	S	Alpha beta hydrolase
1126	1248082	1249326	+	Rv1125	3	0.0149254	Q	D-alanine [D-alanyl carrier protein] ligase activity
1127	1249330	1249935	-	Rv1126c	3	0.0149254	-	-
1128	1249932	1251404	-	Rv1127c	3	0.0149254	G	pyruvate phosphate dikinase
1129	1251617	1252972	-	Rv1128c	3	0.0149254	V	Domain of unknown function (DUF222)
1130	1253074	1254534	-	Rv1129c	3	0.0149254	K	IrrE N-terminal-like domain
1131	1254555	1256135	+	Rv1130	3	0.0149254	S	MmgE/PrpD family
1132	1256132	1257313	+	Rv1131	3	0.0149254	C	Belongs to the citrate synthase family
1133	1257325	1259055	+	Rv1132	3	0.0149254	S	Transmembrane protein of unknown function (DUF3556)
1134	1259067	1261346	-	Rv1133c	3	0.0149254	E	Catalyzes the transfer of a methyl group from 5- methyltetrahydrofolate to homocysteine resulting in methionine formation
1135	1261922	1262158	+	Rv1134	3	0.0149254	F	YCII-related domain
1136	1262272	1264128	-	Rv1135c	3	0.0149254	N	PPE family
1137	1265034	1265438	+	Rv1138a	3	0.0149254	I	Belongs to the enoyl-CoA hydratase isomerase family
1138	1265472	1266488	-	Rv1138c	3	0.0149254	C	FAD dependent oxidoreductase
1139	1266485	1266985	-	Rv1139c	3	0.0149254	S	Isoprenylcysteine carboxyl methyltransferase
1140	1267347	1268195	+	Rv1140	3	0.0149254	S	Abortive infection protein
1141	1268203	1269009	-	Rv1141c	3	0.0149254	I	Enoyl-CoA hydratase
1142	1269152	1269958	-	Rv1142c	3	0.0149254	I	Enoyl-CoA hydratase
1143	1270062	1271144	+	Rv1143	3	0.0149254	C	carnitine dehydratase
1144	1271156	1271908	+	Rv1144	3	0.0149254	IQ	Belongs to the short-chain dehydrogenases reductases (SDR) family
1145	1272423	1273334	+	Rv1145	3	0.0149254	S	Drug exporters of the RND superfamily
1146	1273355	1274767	+	Rv1146	3	0.0149254	S	MmpL family
1147	1274900	1275550	+	Rv1147	3	0.0149254	H	Methyltransferase
1148	1276300	1277748	-	Rv1148c	3	0.0149254	V	Domain of unknown function (DUF222)
1149	1277893	1278300	+	Rv1149	3	0.0149254	L	Putative transposase of IS4/5 family (DUF4096)
1150	1278269	1278820	+	Rv1150	3	0.0149254	NA	NA
1151	1278904	1279617	-	Rv1151c	3	0.0149254	K	NAD-dependent lysine deacetylase and desuccinylase that specifically removes acetyl and succinyl groups on target proteins. Modulates the activities of several proteins which are inactive in their acylated form
1152	1279655	1280020	+	Rv1152	3	0.0149254	K	transcriptional
1153	1279998	1280846	-	Rv1153c	3	0.0149254	Q	O-Methyltransferase
1154	1280843	1281484	-	Rv1154c	3	0.0149254	S	Protein of unknown function (DUF1697)
1155	1281429	1281872	+	Rv1155	3	0.0149254	S	PFAM pyridoxamine 5'-phosphate
1156	1282030	1282218	+	Rv1155a	3	0.0149254	S	Family of unknown function (DUF5302)
1157	1282306	1282893	+	Rv1156	3	0.0149254	L	HhH-GPD family
1158	1283056	1284171	-	Rv1157c	3	0.0149254	-	-
1159	1284179	1284862	-	Rv1158c	3	0.0149254	-	-
1160	1284992	1286287	+	Rv1159	3	0.0149254	F	GDP-Man:Man3GlcNAc2-PP-Dol alpha-1,2-mannosyltransferase activity
1161	1286284	1286568	-	Rv1159	3	0.0149254	F	GDP-Man:Man3GlcNAc2-PP-Dol alpha-1,2-mannosyltransferase activity
1162	1286595	1287020	+	Rv1160	3	0.0149254	F	Belongs to the Nudix hydrolase family
1163	1287328	1291026	+	Rv1161	3	0.0149254	C	Belongs to the prokaryotic molybdopterin-containing oxidoreductase family
1164	1291065	1292741	+	Rv1162	3	0.0149254	C	Nitrate reductase beta subunit
1165	1292798	1293403	+	Rv1163	3	0.0149254	C	Nitrate reductase, delta subunit
1166	1293406	1294146	+	Rv1164	3	0.0149254	C	nitrate reductase, gamma subunit
1167	1294168	1296054	+	Rv1165	3	0.0149254	T	GTP-binding protein TypA
1168	1296152	1298059	+	Rv1166	2	0.0298507	E	Monoacyl phosphatidylinositol tetramannoside-binding protein
1169	1298087	1298692	-	Rv1167c	2	0.0447761	K	Transcriptional regulator
1170	1298764	1299804	-	Rv1168c	2	0.0447761	N	Polymorphic PE/PPE proteins C terminal
1171	1299822	1300124	-	Rv1169c	2	0.0447761	I	PE family
1172	1300304	1301215	+	Rv1170	2	0.104478	S	Catalyzes the deacetylation of 1D-myo-inositol 2- acetamido-2-deoxy-alpha-D-glucopyranoside (GlcNAc-Ins) in the mycothiol biosynthesis pathway
1173	1301307	1301747	+	Rv1171	2	0.104478	-	-
1174	1301755	1302681	-	Rv1172c	2	0.119403	I	acetylesterase activity
1175	1302931	1305501	+	Rv1173	2	0.119403	H	catalyzes radical-mediated transfer of hydroxybenzyl group from 4-hydroxyphenylpyruvate (HPP) to 5-amino-6-ribitylamino-2,4(1H,3H)-pyrimidinedione to form 7,8-didemethyl-8-hydroxy-5-deazariboflavin (FO)
1176	1305669	1306001	-	Rv1174c	2	0.119403	-	-
1177	1306202	1308226	-	Rv1175c	2	0.179104	C	COG1902 NADH flavin oxidoreductases, Old Yellow Enzyme family
1178	1308223	1308792	-	Rv1176c	2	0.179104	K	Virulence activator alpha C-term
1179	1309005	1309331	+	Rv1177	2	0.179104	C	ferredoxin
1180	1309364	1310452	+	Rv1178	2	0.179104	E	Aminotransferase
1181	1310480	1313299	-	Rv1179c	2	0.179104	KL	Type III restriction enzyme, res subunit
1182	1313725	1315191	+	Rv1180	2	0.179104	Q	polyketide synthase
1183	1315234	1319982	+	Rv1181	2	0.179104	Q	polyketide synthase
1184	1320035	1321453	+	Rv1182	2	0.179104	Q	COG1020 Non-ribosomal peptide synthetase modules and related proteins
1185	1321520	1324528	+	Rv1183	2	0.179104	S	transport protein
1186	1324532	1325611	-	Rv1184c	2	0.164179	N	domain protein
1187	1325776	1327512	-	Rv1185c	2	0.164179	IQ	Activates fatty acids by binding to coenzyme A
1188	1327689	1329305	-	Rv1186c	2	0.19403	QT	PucR C-terminal helix-turn-helix domain
1189	1329390	1331021	+	Rv1187	2	0.19403	C	Dehydrogenase
1190	1331021	1332010	+	Rv1188	2	0.19403	E	Proline dehydrogenase
1191	1332092	1332964	+	Rv1189	2	0.19403	K	Belongs to the sigma-70 factor family. ECF subfamily
1192	1332980	1333858	+	Rv1190	2	0.208955	S	Haloalkane dehalogenase
1193	1333931	1334845	+	Rv1191	2	0.208955	S	Alpha beta hydrolase
1194	1334927	1335754	+	Rv1192	2	0.208955	S	acetyltransferases and hydrolases with the alpha beta hydrolase fold
1195	1335794	1337215	+	Rv1193	2	0.208955	IQ	Activates fatty acids by binding to coenzyme A
1196	1337248	1338513	-	Rv1194c	2	0.223881	QT	transcriptional
1197	1339003	1339302	+	Rv1195	2	0.223881	I	PE family
1198	1339349	1340524	+	Rv1196	2	0.223881	N	PPE family
1199	1340659	1340955	+	Rv1197	2	0.223881	S	Belongs to the WXG100 family
1200	1341006	1341290	+	Rv1198	2	0.208955	S	Belongs to the WXG100 family
1201	1341358	1342605	-	Rv1199c	2	0.208955	L	Transposase, mutator
1202	1342942	1344219	+	Rv1200	2	0.208955	EGP	Major facilitator superfamily
1203	1344216	1345169	-	Rv1201c	2	0.253731	E	Catalyzes the conversion of the cyclic tetrahydrodipicolinate (THDP) into the acyclic N-succinyl-L-2- amino-6-oxopimelate using succinyl-CoA
1204	1345260	1346324	+	Rv1202	2	0.164179	E	succinyl-diaminopimelate desuccinylase
1205	1346321	1346905	-	Rv1203c	2	0.134328	K	luxR family
1206	1346936	1348624	-	Rv1204c	2	0.134328	K	luxR family
1207	1348719	1349282	+	Rv1205	2	0.134328	S	Cytokinin riboside 5'-monophosphate phosphoribohydrolase
1208	1349332	1351125	+	Rv1206	2	0.134328	IQ	Activates fatty acids by binding to coenzyme A
1209	1351191	1352147	+	Rv1207	2	0.134328	H	Catalyzes the condensation of para-aminobenzoate (pABA) with 6-hydroxymethyl-7,8-dihydropterin diphosphate (DHPt-PP) to form 7,8-dihydropteroate (H2Pte), the immediate precursor of folate derivatives
1210	1352144	1353118	+	Rv1208	2	0.149254	M	glucosyl-3-phosphoglycerate synthase
1211	1353157	1353525	+	Rv1209	2	0.119403	D	regulation of cell shape
1212	1353522	1354136	+	Rv1210	2	0.134328	L	DNA-3-methyladenine glycosylase I
1213	1354243	1354470	+	Rv1211	2	0.134328	S	Protein of unknown function (DUF3117)
1214	1354498	1355661	-	Rv1212c	2	0.149254	G	Glycogen synthase
1215	1355836	1357050	+	Rv1213	2	0.149254	H	Catalyzes the synthesis of ADP-glucose, a sugar donor used in elongation reactions on alpha-glucans
1216	1357293	1357625	-	Rv1214c	2	0.149254	I	acetylesterase activity
1217	1357759	1359444	-	Rv1215c	2	0.149254	S	X-Pro dipeptidyl-peptidase C-terminal non-catalytic domain
1218	1359472	1360146	-	Rv1216c	2	0.149254	O	PFAM Isoprenylcysteine carboxyl methyltransferase
1219	1360155	1361801	-	Rv1217c	2	0.149254	M	ABC transporter
1220	1361798	1362733	-	Rv1218c	2	0.149254	V	ABC transporter
1221	1362723	1363361	-	Rv1219c	2	0.149254	K	Transcriptional regulator
1222	1363503	1364150	-	Rv1220c	2	0.149254	S	O-Methyltransferase
1223	1364413	1365186	+	Rv1221	2	0.149254	K	Belongs to the sigma-70 factor family. ECF subfamily
1224	1365344	1365808	+	Rv1222	2	0.149254	K	nucleic acid-templated transcription
1225	1365875	1367461	+	Rv1223	2	0.149254	O	serine protease
1226	1367463	1367858	+	Rv1224	2	0.149254	U	Part of the twin-arginine translocation (Tat) system that transports large folded proteins containing a characteristic twin-arginine motif in their signal peptide across membranes. Together with TatC, TatB is part of a receptor directly interacting with Tat signal peptides. TatB may form an oligomeric binding site that transiently accommodates folded Tat precursor proteins before their translocat…
1227	1367891	1368721	-	Rv1225c	2	0.149254	G	Hydrolase
1228	1368832	1370295	-	Rv1226c	2	0.149254	S	Bacterial PH domain
1229	1370292	1370825	-	Rv1227c	2	0.149254	S	Bacterial PH domain
1230	1370920	1371477	+	Rv1228	2	0.149254	NA	NA
1231	1371529	1371702	+	Rv1228a	2	0.149254	S	Antitoxin Phd_YefM, type II toxin-antitoxin system
1232	1371777	1372949	-	Rv1229c	2	0.149254	D	Binds and transfers iron-sulfur (Fe-S) clusters to target apoproteins. Can hydrolyze ATP
1233	1372962	1374197	-	Rv1230c	2	0.507463	M	Transglycosylase SLT domain
1234	1374322	1374864	-	Rv1231c	2	0.567164	S	membrane
1235	1374861	1376168	-	Rv1232c	2	0.567164	P	CBS domain
1236	1376230	1376826	-	Rv1233c	2	0.776119	S	Domain of unknown function (DUF4190)
1237	1376976	1377503	+	Rv1234	2	0.776119	-	-
1238	1377524	1378930	+	Rv1235	2	0.776119	G	Extracellular solute-binding protein
1239	1378927	1379850	+	Rv1236	2	0.776119	P	ABC transporter
1240	1379855	1380679	+	Rv1237	2	0.776119	P	inner membrane component
1241	1380684	1381865	+	Rv1238	2	0.776119	P	Belongs to the ABC transporter superfamily
1242	1381942	1383042	-	Rv1239c	2	0.776119	P	Mediates influx of magnesium ions
1243	1383213	1384202	+	Rv1240	2	0.776119	C	Catalyzes the reversible oxidation of malate to oxaloacetate
1244	1384278	1384538	+	Rv1241	2	0.776119	-	-
1245	1384535	1384966	+	Rv1242	2	0.776119	S	Toxic component of a toxin-antitoxin (TA) module. An RNase
1246	1384989	1386677	-	Rv1243c	2	0.776119	S	PE family
1247	1386857	1387717	+	Rv1244	2	0.761194	M	ABC-type glycine betaine transport system
1248	1387798	1388628	-	Rv1245c	2	0.761194	S	Belongs to the short-chain dehydrogenases reductases (SDR) family
1249	1388685	1388978	-	Rv1246c	2	0.761194	K	ParE toxin of type II toxin-antitoxin system, parDE
1250	1388975	1389244	-	Rv1247c	2	0.746269	K	antitoxin component of a
1251	1389357	1393052	-	Rv1248c	2	0.746269	C	Shows three enzymatic activities that share a first common step, the attack of thiamine-PP on 2-oxoglutarate (alpha- ketoglutarate, KG), leading to the formation of an enamine- thiamine-PP intermediate upon decarboxylation. Thus, displays KGD activity, catalyzing the decarboxylation from five-carbon 2- oxoglutarate to four-carbon succinate semialdehyde (SSA). Also catalyzes C-C bond formation bet…
1252	1393194	1393982	-	Rv1249c	2	0.746269	S	5-oxoprolinase (ATP-hydrolyzing) activity
1253	1394179	1395918	+	Rv1250	2	0.253731	EGP	Major facilitator superfamily
1254	1395821	1399240	-	Rv1251c	2	0.208955	L	nuclease
1255	1399296	1399904	-	Rv1252c	2	0.134328	S	LppP/LprE lipoprotein
1256	1399970	1401661	+	Rv1253	2	0.134328	JKL	DEAD-box RNA helicase involved in various cellular processes at low temperature, including ribosome biogenesis, mRNA degradation and translation initiation
1257	1401658	1402809	+	Rv1254	2	0.134328	I	Acyltransferase
1258	1402778	1403386	-	Rv1255c	2	0.134328	K	Transcriptional regulator
1259	1403386	1404603	-	Rv1256c	2	0.134328	Q	cytochrome p450
1260	1404717	1406084	-	Rv1257c	2	0.134328	C	FAD linked
1261	1406081	1407340	-	Rv1258c	2	0.134328	G	Major facilitator superfamily
1262	1407339	1408238	+	Rv1259	2	0.134328	L	Uracil-DNA glycosylase
1263	1408240	1409358	+	Rv1260	2	0.134328	CH	oxidoreductase
1264	1409484	1409933	-	Rv1261c	2	0.134328	S	F420H(2)-dependent quinone reductase
1265	1409938	1410372	-	Rv1262c	2	0.134328	FG	Hit family
1266	1410431	1411819	+	Rv1263	2	0.134328	J	Belongs to the amidase family
1267	1411894	1413087	+	Rv1264	2	0.134328	T	Adenylate cyclase
1268	1413260	1413940	+	Rv1265	2	0.134328	-	-
1269	1413960	1415840	-	Rv1266c	2	0.104478	KLT	serine threonine protein kinase
1270	1416181	1417347	-	Rv1267c	2	0.104478	K	involved in transcriptional mechanism. thought to regulate the biosynthesis of the mycobacterial cell wall arabinan and resistance to ethambutol (Emb
1271	1417658	1418356	-	Rv1268c	2	0.104478	-	-
1272	1418579	1418953	-	Rv1269c	2	0.104478	S	Domain of unknown function (DUF4189)
1273	1419014	1419748	-	Rv1270c	2	0.104478	M	LppX_LprAFG lipoprotein
1274	1419961	1420302	-	Rv1271c	2	0.104478	S	Protein of unknown function (DUF732)
1275	1420410	1422305	-	Rv1272c	2	0.104478	V	ABC transporter
1276	1422302	1424050	-	Rv1273c	2	0.0298507	V	ABC transporter
1277	1424197	1424754	+	Rv1274	NA	0	J	Protein of unknown function (DUF3558)
1278	1424751	1425293	+	Rv1275	NA	0	J	Protein of unknown function (DUF3558)
1279	1425438	1425914	-	Rv1276c	NA	0	T	Phosphohistidine phosphatase SixA
1280	1426164	1427417	+	Rv1277	NA	0	L	DNA repair exonuclease
1281	1427414	1430041	+	Rv1278	NA	0	L	AAA domain
1282	1430062	1431648	+	Rv1279	NA	0	E	Belongs to the GMC oxidoreductase family
1283	1431665	1433440	-	Rv1280c	NA	0	E	extracellular solute-binding
1284	1433433	1435271	-	Rv1281c	NA	0	P	Belongs to the ABC transporter superfamily
1285	1435268	1436143	-	Rv1282c	NA	0	EP	transport
1286	1436140	1437117	-	Rv1283c	NA	0	EP	transport
1287	1437324	1437815	+	Rv1284	NA	0	P	reversible hydration of carbon dioxide
1288	1437909	1438907	+	Rv1285	NA	0	H	Sulfate adenylyltransferase subunit 2
1289	1438907	1440751	+	Rv1286	NA	0	P	Belongs to the TRAFAC class translation factor GTPase superfamily. Classic translation factor GTPase family. CysN NodQ subfamily
1290	1440805	1441290	+	Rv1287	NA	0	K	Transcriptional regulator
1291	1441348	1442718	+	Rv1288	NA	0	M	Lysin motif
1292	1442767	1443399	+	Rv1289	NA	0	-	-
1293	1445058	1445372	+	Rv1290	NA	0	NA	NA
1294	1443482	1445047	-	Rv1290c	NA	0	S	Predicted membrane protein (DUF2254)
1295	1445499	1445834	-	Rv1291c	NA	0	S	Protein of unknown function (DUF732)
1296	1446379	1448031	+	Rv1292	NA	0	J	Arginyl-tRNA synthetase
1297	1448028	1449371	+	Rv1293	NA	0	E	Specifically catalyzes the decarboxylation of meso- diaminopimelate (meso-DAP) to L-lysine
1298	1449375	1450700	+	Rv1294	NA	0	E	homoserine dehydrogenase
1299	1450697	1451779	+	Rv1295	NA	0	E	Catalyzes the gamma-elimination of phosphate from L- phosphohomoserine and the beta-addition of water to produce L- threonine
1300	1451997	1452947	+	Rv1296	NA	0	E	Catalyzes the ATP-dependent phosphorylation of L- homoserine to L-homoserine phosphate
1301	1453204	1455012	+	Rv1297	NA	0	K	Facilitates transcription termination by a mechanism that involves Rho binding to the nascent RNA, activation of Rho's RNA-dependent ATPase activity, and release of the mRNA from the DNA template
1302	1455163	1455405	+	Rv1298	NA	0	J	50S ribosomal protein L31
1303	1455495	1456568	+	Rv1299	NA	0	J	Peptide chain release factor 1 directs the termination of translation in response to the peptide chain termination codons UAG and UAA
1304	1456565	1457542	+	Rv1300	NA	0	J	Methylates the class 1 translation termination release factors RF1 PrfA and RF2 PrfB on the glutamine residue of the universally conserved GGQ motif
1305	1457558	1458211	+	Rv1301	NA	0	J	Belongs to the SUA5 family
1306	1458295	1459509	+	Rv1302	NA	0	M	PFAM Glycosyl transferase family 4
1307	1459766	1460251	+	Rv1303	NA	0	S	ATP synthase I chain
1308	1460244	1460996	+	Rv1304	NA	0	C	it plays a direct role in the translocation of protons across the membrane
1309	1461045	1461290	+	Rv1305	NA	0	C	F(1)F(0) ATP synthase produces ATP from ADP in the presence of a proton or sodium gradient. F-type ATPases consist of two structural domains, F(1) containing the extramembraneous catalytic core and F(0) containing the membrane proton channel, linked together by a central stalk and a peripheral stalk. During catalysis, ATP synthesis in the catalytic domain of F(1) is coupled via a rotary mechanism…
1310	1461321	1461836	+	Rv1306	NA	0	C	Component of the F(0) channel, it forms part of the peripheral stalk, linking F(1) to F(0)
1311	1461843	1463183	+	Rv1307	NA	0	C	F(1)F(0) ATP synthase produces ATP from ADP in the presence of a proton or sodium gradient. F-type ATPases consist of two structural domains, F(1) containing the extramembraneous catalytic core and F(0) containing the membrane proton channel, linked together by a central stalk and a peripheral stalk. During catalysis, ATP synthesis in the catalytic domain of F(1) is coupled via a rotary mechanism…
1312	1463228	1464877	+	Rv1308	NA	0	F	Produces ATP from ADP in the presence of a proton gradient across the membrane. The alpha chain is a regulatory subunit
1313	1464884	1465801	+	Rv1309	NA	0	C	Produces ATP from ADP in the presence of a proton gradient across the membrane. The gamma chain is believed to be important in regulating ATPase activity and the flow of protons through the CF(0) complex
1314	1465841	1467301	+	Rv1310	NA	0	F	Produces ATP from ADP in the presence of a proton gradient across the membrane. The catalytic sites are hosted primarily by the beta subunits
1315	1467315	1467680	+	Rv1311	NA	0	C	Produces ATP from ADP in the presence of a proton gradient across the membrane
1316	1467688	1468131	+	Rv1312	NA	0	S	Protein of unknown function (DUF2550)
1317	1468171	1469505	-	Rv1313c	NA	0	L	Transposase
1318	1469671	1470252	-	Rv1314c	NA	0	S	adenosyltransferase
1319	1470321	1471577	+	Rv1315	NA	0	M	Belongs to the EPSP synthase family. MurA subfamily
1320	1477134	1477631	-	Rv1316c	NA	0	L	Involved in the cellular defense against the biological effects of O6-methylguanine (O6-MeG) and O4-methylthymine (O4-MeT) in DNA. Repairs the methylated nucleobase in DNA by stoichiometrically transferring the methyl group to a cysteine residue in the enzyme. This is a suicide reaction the enzyme is irreversibly inactivated
1321	1477628	1479118	-	Rv1317c	NA	0	K	involved in damage reversal and in base excision repair. the methylated Ada protein acts as a positive regulator of its own synthesis, as well as that of other proteins. the transcription-activating function of the Ada protein resides in its N-terminus. repair of alkylated guanine in DNA by stoichiometrically transferring the alkyl group at the O-6 position to a cysteine residue in the enzyme. th…
1322	1479199	1480824	-	Rv1318c	NA	0	T	Thought to play a role in regulation of cellular metabolism by catalysing the synthesis of a second messenger, camp catalytic activity ATP 3',5'-cyclic AMP pyrophosphate
1323	1480894	1482501	-	Rv1319c	NA	0	T	Thought to play a role in regulation of cellular metabolism by catalysing the synthesis of a second messenger, camp catalytic activity ATP 3',5'-cyclic AMP pyrophosphate
1324	1482514	1484217	-	Rv1320c	NA	0	T	HAMP domain
1325	1484279	1484959	+	Rv1321	28	1	L	Cleaves both 3' and 5' ssDNA extremities of branched DNA structures
1326	1485313	1485771	-	Rv1322	28	1	S	ATP- GTP-binding protein
1327	1484982	1485278	+	Rv1322	28	1	S	ATP- GTP-binding protein
1328	1485862	1487031	+	Rv1323	28	1	I	Catalyzes the synthesis of acetoacetyl coenzyme A from two molecules of acetyl coenzyme A. It can also act as a thiolase, catalyzing the reverse reaction and generating two-carbon units from the four-carbon product of fatty acid oxidation
1329	1487161	1488075	+	Rv1324	28	1	O	Thioredoxin
1330	1488154	1489965	-	Rv1325c	28	1	I	PE-PGRS family
1331	1490117	1492312	-	Rv1326c	28	1	G	Catalyzes the formation of the alpha-1,6-glucosidic linkages in glycogen by scission of a 1,4-alpha-linked oligosaccharide from growing alpha-1,4-glucan chains and the subsequent attachment of the oligosaccharide to the alpha-1,6 position
1332	1492320	1494425	-	Rv1327c	28	1	G	Maltosyltransferase that uses maltose 1-phosphate (M1P) as the sugar donor to elongate linear or branched alpha-(1- 4)- glucans. Is involved in a branched alpha-glucan biosynthetic pathway from trehalose, together with TreS, Mak and GlgB
1333	1494564	1497155	+	Rv1328	28	1	G	phosphorylase
1334	1497195	1499189	-	Rv1329c	28	1	KL	helicase
1335	1499213	1500559	-	Rv1330c	28	1	H	Catalyzes the synthesis of beta-nicotinate D- ribonucleotide from nicotinate and 5-phospho-D-ribose 1-phosphate at the expense of ATP
1336	1500661	1500966	+	Rv1331	28	1	S	Involved in the modulation of the specificity of the ClpAP-mediated ATP-dependent protein degradation
1337	1500926	1501582	+	Rv1332	28	1	S	Domain of unknown function (DUF2017)
1338	1501599	1502633	+	Rv1333	28	1	EQ	peptidase S58, DmpA
1339	1502641	1503081	+	Rv1334	28	1	S	metal-dependent protease of the Pad1 Jab1 superfamily
1340	1503103	1503384	+	Rv1335	28	1	H	Molybdopterin converting factor, small subunit
1341	1503394	1504365	+	Rv1336	28	1	E	cysteine
1342	1504356	1505078	+	Rv1337	28	1	S	membrane
1343	1505075	1505890	+	Rv1338	28	1	M	Provides the (R)-glutamate required for cell wall biosynthesis
1344	1505917	1506738	+	Rv1339	28	1	S	Metal-dependent hydrolases of the beta-lactamase superfamily III
1345	1506755	1507534	+	Rv1340	28	1	J	Phosphorolytic exoribonuclease that removes nucleotide residues following the -CCA terminus of tRNA and adds nucleotides to the ends of RNA molecules by using nucleoside diphosphates as substrates
1346	1507573	1508187	+	Rv1341	28	1	F	Pyrophosphatase that catalyzes the hydrolysis of nucleoside triphosphates to their monophosphate derivatives, with a high preference for the non-canonical purine nucleotides XTP (xanthosine triphosphate), dITP (deoxyinosine triphosphate) and ITP. Seems to function as a house-cleaning enzyme that removes non-canonical purine nucleotides from the nucleotide pool, thus preventing their incorporation…
1347	1508184	1508546	-	Rv1342c	28	1	S	membrane
1348	1508543	1508923	-	Rv1343c	28	1	V	Glucitol operon activator
1349	1508968	1509288	+	Rv1344	28	1	IQ	acyl carrier protein
1350	1509281	1510846	+	Rv1345	28	1	IQ	Converts medium- to long-chain aliphatic fatty acids into acyl adenylate
1351	1510846	1512006	+	Rv1346	28	1	I	oxidoreductase activity, acting on the CH-CH group of donors
1352	1511973	1512605	-	Rv1347c	28	1	J	COG1670 Acetyltransferases, including N-acetylases of ribosomal proteins
1353	1513047	1515626	+	Rv1348	NA	0	PV	ABC transporter
1354	1515623	1517362	+	Rv1349	NA	0	V	ABC transporter
1355	1517491	1518234	+	Rv1350	NA	0	IQ	reductase
1356	1518231	1518560	+	Rv1351	NA	0	NA	NA
1357	1518763	1519134	+	Rv1352	NA	0	-	-
1358	1519200	1519985	-	Rv1353c	NA	0	K	Transcriptional regulator
1359	1520005	1521876	-	Rv1354c	NA	0	T	GGDEF domain
1360	1521885	1524032	-	Rv1355c	NA	0	H	involved in biosynthesis of a demolybdo cofactor (molybdopterin), necessary for molybdoenzymes. plays a role in the activation of the small subunit of the molybdopterin converting factor (MoaD)
1361	1524029	1524820	-	Rv1356c	NA	0	-	-
1362	1525293	1526216	-	Rv1357c	NA	0	T	EAL domain
1363	1526612	1530091	+	Rv1358	NA	0	K	involved in signal transduction (via phosphorylation) involved in transcriptional regulatory mechanism and in the regulation of secondary metabolites catalytic activity ATP a protein ADP a phosphoprotein
1364	1530173	1530925	+	Rv1359	NA	0	K	regulation of cellular process
1365	1531348	1532370	+	Rv1360	NA	0	C	F420-dependent oxidoreductase
1366	1532443	1533633	-	Rv1361c	NA	0	N	was demonstrated in lysates by immunodetection (see Dillon et al., 1999)
1367	1533948	1534610	-	Rv1362c	NA	0	O	Heat shock 70 kDa protein
1368	1534607	1535392	-	Rv1363c	NA	0	-	-
1369	1535683	1537644	-	Rv1364c	NA	0	T	Stage II sporulation protein E
1370	1537783	1538169	-	Rv1365c	NA	0	K	STAS domain
1371	1539180	1539440	+	Rv1366	NA	0	S	Region found in RelA / SpoT proteins
1372	1538390	1539211	+	Rv1366	NA	0	S	Region found in RelA / SpoT proteins
1373	1539512	1540645	-	Rv1367c	NA	0	V	beta-lactamase
1374	1541020	1541805	+	Rv1368	NA	0	S	LppX_LprAFG lipoprotein
1375	1543359	1544828	+	Rv1371	NA	0	CI	Cytochrome b5-like Heme/Steroid binding domain
1376	1544825	1546006	+	Rv1372	NA	0	Q	Chalcone and stilbene synthases, C-terminal domain
1377	1546012	1546992	+	Rv1373	NA	0	H	Involved in sulfation activity towards typical ceramide glycolipids and trehalose glycolipids
1378	1547072	1547530	-	Rv1374c	NA	0	NA	NA
1379	1547832	1549151	+	Rv1375	NA	0	S	YcaO cyclodehydratase, ATP-ad Mg2+-binding
1380	1549148	1550641	+	Rv1376	NA	0	S	TfuA-like protein
1381	1550579	1551217	-	Rv1377c	NA	0	Q	Tellurite resistance protein TehB
1382	1551228	1552655	-	Rv1378c	26	1	V	endonuclease
1383	1552654	1553235	+	Rv1379	26	1	F	Also displays a weak uracil phosphoribosyltransferase activity which is not physiologically significant
1384	1553232	1554191	+	Rv1380	26	1	F	Belongs to the ATCase OTCase family
1385	1554188	1555480	+	Rv1381	26	1	F	Belongs to the metallo-dependent hydrolases superfamily. DHOase family. Class I DHOase subfamily
1386	1555477	1555974	+	Rv1382	26	1	EF	Belongs to the CarA family
1387	1555971	1557101	+	Rv1383	26	1	F	Belongs to the CarA family
1388	1557101	1560448	+	Rv1384	26	1	F	Carbamoyl-phosphate synthetase ammonia chain
1389	1560445	1561269	+	Rv1385	26	1	F	Belongs to the OMP decarboxylase family. Type 2 subfamily
1390	1561464	1561772	+	Rv1386	26	1	S	PE family
1391	1561769	1563388	+	Rv1387	26	1	N	PPE family
1392	1563694	1564266	+	Rv1388	26	1	J	integration host factor
1393	1564401	1565027	+	Rv1389	26	1	F	Essential for recycling GMP and indirectly, cGMP
1394	1565093	1565425	+	Rv1390	26	0.5	K	Promotes RNA polymerase assembly. Latches the N- and C- terminal regions of the beta' subunit thereby facilitating its interaction with the beta and alpha subunits
1395	1565441	1566697	+	Rv1391	26	0.5	H	Catalyzes two steps in the biosynthesis of coenzyme A. In the first step cysteine is conjugated to 4'-phosphopantothenate to form 4-phosphopantothenoylcysteine, in the latter compound is decarboxylated to form 4'-phosphopantotheine
1396	1566825	1568036	+	Rv1392	26	0.5	H	Catalyzes the formation of S-adenosylmethionine (AdoMet) from methionine and ATP. The overall synthetic reaction is composed of two sequential steps, AdoMet formation and the subsequent tripolyphosphate hydrolysis which occurs prior to release of AdoMet from the enzyme
1397	1568109	1569587	-	Rv1393c	26	0.5	P	flavoprotein involved in K transport
1398	1569584	1570969	-	Rv1394c	26	0.5	C	Cytochrome P450
1399	1571047	1572081	+	Rv1395	26	0.5	K	Arabinose-binding domain of AraC transcription regulator, N-term
1400	1572127	1573857	-	Rv1396c	26	0.5	I	acetylesterase activity
1401	1574112	1574513	-	Rv1397c	26	0.5	S	Toxic component of a toxin-antitoxin (TA) module. An RNase
1402	1574510	1574767	-	Rv1398c	NA	0	S	CopG-like RHH_1 or ribbon-helix-helix domain, RHH_5
1403	1574850	1575809	-	Rv1399c	NA	0	I	alpha/beta hydrolase fold
1404	1575834	1576796	-	Rv1400c	NA	0	I	PFAM Alpha beta hydrolase
1405	1576930	1577532	+	Rv1401	NA	0	S	membrane
1406	1577613	1579580	+	Rv1402	NA	0	L	Involved in the restart of stalled replication forks. Recognizes and binds the arrested nascent DNA chain at stalled replication forks. It can open the DNA duplex, via its helicase activity, and promote assembly of the primosome and loading of the major replicative helicase DnaB onto DNA
1407	1579598	1580422	-	Rv1403c	NA	0	Q	Methyltransferase
1408	1580591	1581073	+	Rv1404	NA	0	K	MarR family
1409	1581145	1581969	-	Rv1405c	NA	0	Q	Methyltransferase
1410	1582166	1583104	+	Rv1406	5	0.0930233	J	Attaches a formyl group to the free amino group of methionyl-tRNA(fMet). The formyl group appears to play a dual role in the initiator identity of N-formylmethionyl-tRNA by promoting its recognition by IF2 and preventing the misappropriation of this tRNA by the elongation apparatus
1411	1583101	1584474	+	Rv1407	5	0.255814	JK	Belongs to the class I-like SAM-binding methyltransferase superfamily. RsmB NOP family
1412	1584499	1585197	+	Rv1408	5	0.255814	G	Belongs to the ribulose-phosphate 3-epimerase family
1413	1585194	1586213	+	Rv1409	5	0.27907	H	Converts 2,5-diamino-6-(ribosylamino)-4(3h)-pyrimidinone 5'-phosphate into 5-amino-6-(ribosylamino)-2,4(1h,3h)- pyrimidinedione 5'-phosphate
1414	1586210	1587766	-	Rv1410c	5	0.27907	EGP	Major facilitator superfamily
1415	1587772	1588482	-	Rv1411c	5	0.27907	S	(P55) transport triacylglycerides (TAG) across the inner cell membrane into the periplasm and probably ultimately to the outer membrane
1416	1588567	1589172	+	Rv1412	5	0.27907	H	riboflavin synthase alpha
1417	1589386	1589901	+	Rv1413	5	0.27907	E	Alanine racemase
1418	1589891	1590292	+	Rv1414	5	0.27907	E	Alanine racemase
1419	1590397	1591674	+	Rv1415	5	0.372093	H	Catalyzes the conversion of D-ribulose 5-phosphate to formate and 3,4-dihydroxy-2-butanone 4-phosphate
1420	1591671	1592153	+	Rv1416	5	0.372093	H	Catalyzes the formation of 6,7-dimethyl-8- ribityllumazine by condensation of 5-amino-6-(D- ribitylamino)uracil with 3,4-dihydroxy-2-butanone 4-phosphate. This is the penultimate step in the biosynthesis of riboflavin
1421	1592150	1592614	+	Rv1417	5	0.372093	S	Bacterial PH domain
1422	1592639	1593325	+	Rv1418	5	0.372093	-	-
1423	1593505	1593978	+	Rv1419	5	0.372093	S	Ricin-type beta-trefoil
1424	1594042	1595982	+	Rv1420	5	0.372093	L	The UvrABC repair system catalyzes the recognition and processing of DNA lesions. UvrC both incises the 5' and 3' sides of the lesion. The N-terminal half is responsible for the 3' incision and the C-terminal half is responsible for the 5' incision
1425	1595979	1596884	+	Rv1421	5	0.372093	S	Displays ATPase and GTPase activities
1426	1596881	1597909	+	Rv1422	5	0.372093	S	Required for morphogenesis under gluconeogenic growth conditions
1427	1597906	1598883	+	Rv1423	5	0.372093	K	May be required for sporulation
1428	1598893	1599654	-	Rv1424c	5	0.372093	NA	NA
1429	1599658	1601037	+	Rv1425	5	0.372093	I	Belongs to the long-chain O-acyltransferase family
1430	1601059	1602321	-	Rv1426c	5	0.372093	I	esterase
1431	1602321	1603928	-	Rv1427c	5	0.372093	IQ	PFAM AMP-dependent synthetase and ligase
1432	1603932	1604759	-	Rv1428c	5	0.372093	I	Acyltransferase
1433	1604878	1606146	+	Rv1429	5	0.372093	QT	PucR C-terminal helix-turn-helix domain
1434	1606386	1607972	+	Rv1430	5	0.372093	N	PE-PPE domain
1435	1608083	1609852	+	Rv1431	5	0.372093	S	Transmembrane protein of unknown function (DUF3556)
1436	1609849	1611270	+	Rv1432	5	0.372093	Q	Dehydrogenase
1437	1611434	1612249	+	Rv1433	5	0.372093	S	L,D-transpeptidase catalytic domain
1438	1612256	1612393	+	Rv1434	5	0.372093	NA	NA
1439	1612342	1612950	-	Rv1435c	5	0.372093	-	-
1440	1613307	1614326	+	Rv1436	5	0.372093	E	Belongs to the glyceraldehyde-3-phosphate dehydrogenase family
1441	1614329	1615567	+	Rv1437	5	0.372093	F	Belongs to the phosphoglycerate kinase family
1442	1615564	1616349	+	Rv1438	5	0.372093	G	Involved in the gluconeogenesis. Catalyzes stereospecifically the conversion of dihydroxyacetone phosphate (DHAP) to D-glyceraldehyde-3-phosphate (G3P)
1443	1616961	1617386	-	Rv1439c	5	0.372093	S	SnoaL-like domain
1444	1617837	1618070	+	Rv1440	5	0.372093	U	translocase subunit secG
1445	1618209	1619684	-	Rv1441c	5	0.372093	I	PE family
1446	1619791	1622091	+	Rv1442	5	0.186047	C	Belongs to the prokaryotic molybdopterin-containing oxidoreductase family
1447	1622207	1622692	-	Rv1443c	5	0.116279	S	Pfam Polyketide cyclase dehydrase and lipid transport
1448	1623287	1623697	-	Rv1444c	5	0.116279	-	-
1449	1623714	1624457	-	Rv1445c	5	0.116279	G	6-phosphogluconolactonase
1450	1624454	1625365	-	Rv1446c	5	0.116279	G	OpcA protein
1451	1625418	1626962	-	Rv1447c	5	0.116279	G	Catalyzes the oxidation of glucose 6-phosphate to 6- phosphogluconolactone
1452	1626959	1628080	-	Rv1448c	5	0.116279	F	Transaldolase is important for the balance of metabolites in the pentose-phosphate pathway
1453	1628097	1630199	-	Rv1449c	5	0.116279	G	Catalyzes the transfer of a two-carbon ketol group from a ketose donor to an aldose acceptor, via a covalent intermediate with the cofactor thiamine pyrophosphate
1454	1630638	1634627	-	Rv1450c	5	0.116279	NA	NA
1455	1635029	1635955	+	Rv1451	5	0.116279	O	Converts heme B (protoheme IX) to heme O by substitution of the vinyl group on carbon 2 of heme B porphyrin ring with a hydroxyethyl farnesyl side group
1456	1636004	1638229	-	Rv1452c	5	0.116279	NA	NA
1457	1638381	1639646	+	Rv1453	5	0.116279	QT	transcriptional
1458	1639674	1640660	-	Rv1454c	5	0.116279	C	NADPH quinone reductase
1459	1640680	1641543	+	Rv1455	5	0.116279	HJ	ligase activity
1460	1641493	1642425	-	Rv1456c	5	0.116279	O	cytochrome oxidase assembly
1461	1642537	1643322	-	Rv1457c	5	0.116279	V	ABC transporter
1462	1643319	1644260	-	Rv1458c	5	0.116279	V	ABC transporter
1463	1644363	1646138	-	Rv1459c	5	0.116279	S	transferase activity, transferring glycosyl groups
1464	1646186	1646992	+	Rv1460	5	0.232558	K	regulatory protein
1465	1646989	1649529	+	Rv1461	5	0.372093	O	assembly protein SufB
1466	1649526	1650719	+	Rv1462	5	0.581395	O	FeS assembly protein SufD
1467	1650716	1651516	+	Rv1463	5	0.651163	O	FeS assembly ATPase SufC
1468	1651518	1652771	+	Rv1464	5	0.651163	E	Catalyzes the removal of elemental sulfur and selenium atoms from L-cysteine, L-cystine, L-selenocysteine, and L- selenocystine to produce L-alanine
1469	1652768	1653256	+	Rv1465	5	0.651163	C	SUF system FeS assembly protein
1470	1653231	1653578	+	Rv1466	5	0.651163	S	metal-sulfur cluster biosynthetic enzyme
1471	1653673	1655502	-	Rv1467c	5	0.674419	I	acyl-CoA dehydrogenase
1472	1655609	1656721	-	Rv1468c	5	0.674419	S	PE family
1473	1656963	1658936	+	Rv1469	5	0.674419	P	ATPase, P-type (transporting), HAD superfamily, subfamily IC
1474	1658980	1659354	+	Rv1470	5	0.674419	O	thioredoxin participates in various redox reactions through the reversible oxidation of its active center dithiol, to a disulfide, catalyzes dithiol-disulfide exchange reactions
1475	1659370	1659741	+	Rv1471	5	0.674419	O	belongs to the thioredoxin family
1476	1659763	1660620	+	Rv1472	5	0.697674	I	Belongs to the enoyl-CoA hydratase isomerase family
1477	1662381	1662572	+	Rv1473	5	0.697674	S	ABC transporter
1478	1660656	1662284	+	Rv1473	5	0.697674	S	ABC transporter
1479	1662641	1663204	-	Rv1474c	5	0.697674	K	Transcriptional regulator
1480	1663215	1666046	-	Rv1475c	5	0.697674	C	aconitate hydratase
1481	1666204	1666764	+	Rv1476	5	0.697674	-	-
1482	1666990	1668408	+	Rv1477	5	0.697674	M	NLP P60 protein
1483	1668419	1669144	+	Rv1478	5	0.697674	M	PFAM NLP P60 protein
1484	1669283	1670416	+	Rv1479	5	0.697674	S	associated with various cellular activities
1485	1670413	1671366	+	Rv1480	5	0.697674	S	conserved protein (some members contain a von Willebrand factor type A (vWA) domain)
1486	1671377	1672384	+	Rv1481	5	0.488372	S	von Willebrand factor, type A
1487	1672457	1673299	-	Rv1482c	5	0.465116	S	Protein conserved in bacteria
1488	1673440	1674183	+	Rv1483	5	0.465116	IQ	reductase
1489	1674202	1675011	+	Rv1484	5	0.465116	I	Enoyl- acyl-carrier-protein reductase NADH
1490	1675017	1676051	+	Rv1485	5	0.465116	H	Catalyzes the ferrous insertion into protoporphyrin IX
1491	1676017	1676883	-	Rv1486c	5	0.465116	-	-
1492	1676941	1677375	+	Rv1487	5	0.395349	OU	Membrane protein implicated in regulation of membrane protease activity
1493	1677397	1678542	+	Rv1488	5	0.395349	O	COG0330 Membrane protease subunits, stomatin prohibitin homologs
1494	1678942	1679172	+	Rv1489	5	0.395349	S	DoxX-like family
1495	1678552	1678908	+	Rv1489	5	0.395349	S	DoxX-like family
1496	1679322	1680629	+	Rv1490	5	0.44186	-	-
1497	1681208	1681966	-	Rv1491c	5	0.44186	S	SNARE associated Golgi protein
1498	1682157	1684004	+	Rv1492	5	0.44186	I	Methylmalonyl-CoA mutase
1499	1684005	1686257	+	Rv1493	5	0.44186	I	Methylmalonyl-CoA mutase
1500	1686271	1686573	+	Rv1494	5	0.44186	-	-
1501	1686570	1686887	+	Rv1495	5	0.44186	T	PemK-like, MazF-like toxin of type II toxin-antitoxin system
1502	1686884	1687888	+	Rv1496	5	0.44186	E	LAO AO transport system ATPase
1503	1687941	1689230	+	Rv1497	5	0.44186	V	beta-lactamase
1504	1690134	1690346	-	Rv1498	5	0.44186	NA	NA
1505	1689303	1689920	-	Rv1498c	5	0.418605	Q	Methyltransferase domain
1506	1690407	1690805	+	Rv1499	5	0.418605	NA	NA
1507	1690850	1691878	+	Rv1500	5	0.372093	M	Glycosyl transferase family 2
1508	1691890	1692711	+	Rv1501	5	0.186047	Q	Phytanoyl-CoA dioxygenase (PhyH)
1509	1692924	1693823	+	Rv1502	5	0.0232558	G	beta-fructofuranosidase activity
1510	1693996	1695144	-	Rv1503c	5	0.0232558	NA	NA
1511	1695281	1695946	-	Rv1505c	5	0.0232558	S	Hexapeptide repeat of succinyl-transferase
1512	1695943	1696443	-	Rv1506c	NA	0	S	Methyltransferase domain
1513	1697356	1697859	+	Rv1507	NA	0	NA	NA
1514	1696727	1697422	-	Rv1507c	NA	0	C	WbqC-like protein family
1515	1699866	1700228	+	Rv1508	NA	0	NA	NA
1516	1698095	1699894	-	Rv1508c	NA	0	S	Glycosyltransferase family 87
1517	1700212	1701093	+	Rv1509	NA	0	H	Methyltransferase domain
1518	1701295	1702593	+	Rv1510	NA	0	S	polysaccharide biosynthetic process
1519	1703074	1704096	+	Rv1511	NA	0	M	Catalyzes the conversion of GDP-D-mannose to GDP-4- dehydro-6-deoxy-D-mannose
1520	1704093	1705061	+	Rv1512	NA	0	GM	Catalyzes the two-step NADP-dependent conversion of GDP- 4-dehydro-6-deoxy-D-mannose to GDP-fucose, involving an epimerase and a reductase reaction
1521	1705058	1705789	+	Rv1513	NA	0	H	Methyltransferase FkbM domain
1522	1705807	1706595	-	Rv1514c	NA	0	S	Glycosyl transferase family 2
1523	1706630	1707526	-	Rv1515c	NA	0	H	Methyltransferase domain
1524	1707529	1708539	-	Rv1516c	NA	0	M	Glycosyltransferase like family 2
1525	1708871	1709635	+	Rv1517	NA	0	S	Sap, sulfolipid-1-addressing protein
1526	1709644	1710603	+	Rv1518	NA	0	M	Glycosyl transferase family 2
1527	1710733	1711002	+	Rv1519	NA	0	E	UDP-4-amino-4-deoxy-L-arabinose aminotransferase
1528	1711028	1712068	+	Rv1520	NA	0	M	Glycosyltransferase like family 2
1529	1712302	1714053	+	Rv1521	NA	0	IQ	Activates fatty acids by binding to coenzyme A
1530	1714172	1717612	-	Rv1522c	25	0.5	S	transport protein
1531	1717653	1718696	+	Rv1523	25	0.5	Q	Catalyzes the methylation of the lipid moiety of the intermediate compounds phthiotriol and glycosylated phenolphthiotriol dimycoserosates to form phthiocerol dimycocerosates (DIM A) and glycosylated phenolphthiocerol dimycocerosates (PGL)
1532	1718726	1719970	+	Rv1524	25	0.5	CG	COG1819 Glycosyl transferases, related to UDP-glucuronosyltransferase
1533	1720017	1720802	+	Rv1525	25	0.5	S	possibly involved in cell wall arabinogalactan linker formation uses dTDP-L-rhamnose as substrate to insert the rhamnosyl residue into the cell wall
1534	1720780	1722060	-	Rv1526c	25	0.5	CG	COG1819 Glycosyl transferases, related to UDP-glucuronosyltransferase
1535	1722083	1728409	-	Rv1527c	25	0.5	Q	polyketide synthase
1536	1728953	1729450	-	Rv1528c	25	0.5	Q	D-alanine [D-alanyl carrier protein] ligase activity
1537	1729502	1731256	+	Rv1529	25	0.5	IQ	Activates fatty acids by binding to coenzyme A
1538	1731373	1732476	+	Rv1530	25	0.5	C	alcohol dehydrogenase
1539	1732473	1733039	+	Rv1531	25	0.5	S	carboxymuconolactone decarboxylase
1540	1733116	1733550	-	Rv1532c	25	1	Q	Domain of unknown function (DUF4442)
1541	1733610	1734737	+	Rv1533	25	1	S	2-nitropropane dioxygenase
1542	1734734	1735411	+	Rv1534	25	1	K	Bacterial regulatory proteins, tetR family
1543	1735976	1736212	+	Rv1535	25	1	-	-
1544	1736519	1739644	+	Rv1536	25	1	J	amino acids such as valine, to avoid such errors it has two additional distinct tRNA(Ile)-dependent editing activities. One activity is designated as 'pretransfer' editing and involves the hydrolysis of activated Val-AMP. The other activity is designated 'posttransfer' editing and involves deacylation of mischarged Val-tRNA(Ile)
1545	1739856	1741247	+	Rv1537	25	1	L	Poorly processive, error-prone DNA polymerase involved in untargeted mutagenesis. Copies undamaged DNA at stalled replication forks, which arise in vivo from mismatched or misaligned primer ends. These misaligned primers can be extended by PolIV. Exhibits no 3'-5' exonuclease (proofreading) activity. May be involved in translesional synthesis, in conjunction with the beta clamp from PolIII
1546	1741212	1742192	-	Rv1538c	25	1	EJ	Asparaginase
1547	1742244	1742852	+	Rv1539	25	1	MU	This protein specifically catalyzes the removal of signal peptides from prolipoproteins
1548	1742845	1743771	+	Rv1540	25	1	J	Responsible for synthesis of pseudouridine from uracil
1549	1743778	1744371	-	Rv1541c	25	1	S	Lysozyme inhibitor LprI
1550	1744426	1744836	-	Rv1542c	25	1	C	Group 1 truncated hemoglobin
1551	1745064	1746089	+	Rv1543	25	0.5	IQ	Belongs to the short-chain dehydrogenases reductases (SDR) family
1552	1746094	1746897	+	Rv1544	25	0.5	S	Belongs to the short-chain dehydrogenases reductases (SDR) family
1553	1746919	1747146	+	Rv1545	25	0.5	NA	NA
1554	1747195	1747626	+	Rv1546	25	0.5	S	Polyketide cyclase / dehydrase and lipid transport
1555	1747694	1751248	+	Rv1547	25	0.5	L	DNA polymerase
1556	1751297	1753333	-	Rv1548c	25	0.5	NU	PPE family
1557	1753716	1755431	+	Rv1550	25	0.5	I	synthetase
1558	1755445	1757310	+	Rv1551	25	0.5	I	Belongs to the GPAT DAPAT family
1559	1757681	1759432	+	Rv1552	25	0.5	C	Fumarate reductase flavoprotein C-term
1560	1759435	1760178	+	Rv1553	25	0.5	C	2Fe-2S iron-sulfur cluster binding domain
1561	1760175	1760555	+	Rv1554	25	0.5	C	Seems to be involved in the anchoring of the catalytic components of the fumarate reductase complex to the cytoplasmic membrane
1562	1760552	1760929	+	Rv1555	25	0.5	C	Seems to be involved in the anchoring of the catalytic components of the fumarate reductase complex to the cytoplasmic membrane
1563	1760997	1761605	+	Rv1556	25	0.5	K	Transcriptional regulator
1564	1761744	1762937	+	Rv1557	25	0.5	S	MMPL family
1565	1762947	1763393	+	Rv1558	25	0.5	K	nitroreductase
1566	1763428	1764717	+	Rv1559	25	0.5	E	Catalyzes the anaerobic formation of alpha-ketobutyrate and ammonia from threonine in a two-step reaction. The first step involved a dehydration of threonine and a production of enamine intermediates (aminocrotonate), which tautomerizes to its imine form (iminobutyrate). Both intermediates are unstable and short- lived. The second step is the nonenzymatic hydrolysis of the enamine imine intermedi…
1567	1764755	1764973	+	Rv1560	25	0.5	K	Bacterial antitoxin of type II TA system, VapB
1568	1764979	1765383	+	Rv1561	25	0.5	S	Toxic component of a toxin-antitoxin (TA) module. An RNase
1569	1765400	1767142	-	Rv1562c	25	0.5	G	4-alpha-D-((1- 4)-alpha-D-glucano)trehalose trehalohydrolase
1570	1767135	1769432	-	Rv1563c	25	0.5	G	synthase
1571	1769436	1771601	-	Rv1564c	25	0.5	G	Belongs to the glycosyl hydrolase 13 family
1572	1771640	1773829	-	Rv1565c	25	0.5	I	Acyltransferase family
1573	1773928	1774620	-	Rv1566c	25	0.5	M	COG0791 Cell wall-associated hydrolases (invasion-associated proteins)
1574	1774860	1775144	-	Rv1567c	25	0.5	-	-
1575	1775392	1776705	+	Rv1568	25	0.5	H	Catalyzes the transfer of the alpha-amino group from S- adenosyl-L-methionine (SAM) to 7-keto-8-aminopelargonic acid (KAPA) to form 7,8-diaminopelargonic acid (DAPA). It is the only animotransferase known to utilize SAM as an amino donor
1576	1776702	1777862	+	Rv1569	25	0.5	E	Catalyzes the decarboxylative condensation of pimeloyl- acyl-carrier protein and L-alanine to produce 8-amino-7- oxononanoate (AON), acyl-carrier protein , and carbon dioxide
1577	1777859	1778539	+	Rv1570	25	0.5	H	Catalyzes a mechanistically unusual reaction, the ATP- dependent insertion of CO2 between the N7 and N8 nitrogen atoms of 7,8-diaminopelargonic acid (DAPA) to form an ureido ring
1578	1778539	1779048	+	Rv1571	25	0.5	J	2'-5' RNA ligase superfamily
1579	1779314	1779724	+	Rv1573	25	0.5	NA	NA
1580	1779930	1780241	+	Rv1574	25	0.5	NA	NA
1581	1780199	1780699	+	Rv1575	25	0.5	NA	NA
1582	1780643	1782064	-	Rv1576c	25	0.5	S	Phage capsid family
1583	1782072	1782584	-	Rv1577c	25	0.5	S	Caudovirus prohead serine protease
1584	1782758	1783228	-	Rv1578c	25	0.5	L	Phage terminase, small subunit
1585	1783309	1783623	-	Rv1579c	25	0.5	NA	NA
1586	1783620	1783892	-	Rv1580c	25	0.5	NA	NA
1587	1783906	1784301	-	Rv1581c	25	0.5	NA	NA
1588	1784497	1785912	-	Rv1582c	25	0.5	L	D5 N terminal like
1589	1785912	1786310	-	Rv1583c	25	0.5	S	Protein of unknown function (DUF2742)
1590	1786307	1786528	-	Rv1584c	25	0.5	-	-
1591	1786584	1787099	-	Rv1585c	25	0.5	-	-
1592	1787096	1788505	-	Rv1586c	25	0.5	L	Recombinase
1593	1788162	1789163	-	Rv1587c	25	0.5	V	Domain of unknown function (DUF222)
1594	1789168	1789836	-	Rv1588c	25	0.5	V	Domain of unknown function (DUF222)
1595	1790284	1791333	+	Rv1589	23	0.666667	H	Catalyzes the conversion of dethiobiotin (DTB) to biotin by the insertion of a sulfur atom into dethiobiotin via a radical- based mechanism
1596	1791334	1791573	+	Rv1590	23	0.666667	-	-
1597	1791570	1792235	+	Rv1591	23	0.666667	S	Protein of unknown function (DUF2567)
1598	1792400	1793740	-	Rv1592c	23	0.666667	S	Secretory lipase
1599	1793997	1794707	-	Rv1593c	23	0.666667	F	Nudix hydrolase
1600	1794756	1795805	+	Rv1594	23	0.666667	H	Catalyzes the condensation of iminoaspartate with dihydroxyacetone phosphate to form quinolinate
1601	1795805	1797388	+	Rv1595	23	0.666667	H	Catalyzes the oxidation of L-aspartate to iminoaspartate
1602	1797388	1798245	+	Rv1596	23	0.666667	H	Belongs to the NadC ModD family
1603	1798294	1799052	+	Rv1597	23	0.666667	Q	Methyltransferase domain
1604	1799073	1799483	-	Rv1598c	23	0.666667	S	deazaflavin-dependent nitroreductase family protein
1605	1799583	1800899	+	Rv1599	23	0.666667	E	Catalyzes the sequential NAD-dependent oxidations of L- histidinol to L-histidinaldehyde and then to L-histidine
1606	1800896	1802038	+	Rv1600	23	0.666667	E	Belongs to the class-II pyridoxal-phosphate-dependent aminotransferase family. Histidinol-phosphate aminotransferase subfamily
1607	1802035	1802667	+	Rv1601	23	0.666667	E	imidazoleglycerol-phosphate dehydratase
1608	1802664	1803284	+	Rv1602	23	0.666667	E	IGPS catalyzes the conversion of PRFAR and glutamine to IGP, AICAR and glutamate. The HisH subunit provides the glutamine amidotransferase activity that produces the ammonia necessary to HisF for the synthesis of IGP and AICAR
1609	1803294	1804031	+	Rv1603	23	0.666667	E	Involved in both the histidine and tryptophan biosynthetic pathways
1610	1804039	1804851	+	Rv1604	23	0.666667	G	Inositol monophosphatase
1611	1804853	1805656	+	Rv1605	23	0.666667	E	IGPS catalyzes the conversion of PRFAR and glutamine to IGP, AICAR and glutamate. The HisF subunit catalyzes the cyclization activity that produces IGP and AICAR from PRFAR using the ammonia provided by the HisH subunit
1612	1805653	1806000	+	Rv1606	23	0.666667	E	Catalyzes the hydrolysis of the adenine ring of phosphoribosyl-AMP
1613	1806181	1807263	+	Rv1607	23	0.666667	P	Sodium/calcium exchanger protein
1614	1807298	1807762	-	Rv1608c	23	0.666667	O	Peroxiredoxin
1615	1807903	1809453	+	Rv1609	23	0.666667	HQ	Part of a heterotetrameric complex that catalyzes the two-step biosynthesis of anthranilate, an intermediate in the biosynthesis of L-tryptophan. In the first step, the glutamine- binding beta subunit (TrpG) of anthranilate synthase (AS) provides the glutamine amidotransferase activity which generates ammonia as a substrate that, along with chorismate, is used in the second step, catalyzed by the…
1616	1809443	1810150	+	Rv1610	23	0.666667	S	Trp region conserved
1617	1810240	1811058	+	Rv1611	23	0.666667	E	Belongs to the TrpC family
1618	1811127	1812359	+	Rv1612	23	0.666667	E	The beta subunit is responsible for the synthesis of L- tryptophan from indole and L-serine
1619	1812359	1813171	+	Rv1613	23	0.666667	E	The alpha subunit is responsible for the aldol cleavage of indoleglycerol phosphate to indole and glyceraldehyde 3- phosphate
1620	1813171	1814577	+	Rv1614	23	0.666667	M	Transfers the N-acyl diglyceride group on what will become the N-terminal cysteine of membrane lipoproteins
1621	1815253	1815693	+	Rv1615	23	0.666667	S	membrane
1622	1815683	1816081	+	Rv1616	23	0.666667	S	Protein of unknown function (DUF2752)
1623	1816189	1817607	+	Rv1617	23	0.666667	G	Belongs to the pyruvate kinase family
1624	1817615	1818517	+	Rv1618	23	0.666667	I	Acyl-CoA thioesterase
1625	1818575	1820029	+	Rv1619	23	0.333333	S	Uncharacterised conserved protein (DUF2156)
1626	1819963	1821693	-	Rv1620c	23	0.333333	V	ABC transporter
1627	1821690	1823273	-	Rv1621c	23	0.666667	V	ABC transporter
1628	1823360	1824400	-	Rv1622c	23	0.666667	C	cytochrome D ubiquinol oxidase subunit II
1629	1824430	1825887	-	Rv1623c	23	0.666667	C	ubiquinol oxidase (Subunit I)
1630	1825998	1826585	-	Rv1624c	23	0.666667	S	Short repeat of unknown function (DUF308)
1631	1826614	1827945	-	Rv1625c	23	0.666667	T	Belongs to the adenylyl cyclase class-4 guanylyl cyclase family
1632	1828180	1828797	+	Rv1626	23	0.666667	T	response regulator
1633	1828865	1830073	-	Rv1627c	23	0.666667	I	lipid-transfer protein
1634	1830070	1830561	-	Rv1628c	23	0.666667	S	nucleic-acid-binding protein containing a Zn-ribbon
1635	1830665	1833379	+	Rv1629	23	0.666667	L	In addition to polymerase activity, this DNA polymerase exhibits 5'-3' exonuclease activity
1636	1833542	1834987	+	Rv1630	23	0.666667	J	Ribosomal protein S1
1637	1835013	1836236	+	Rv1631	23	0.666667	F	Catalyzes the phosphorylation of the 3'-hydroxyl group of dephosphocoenzyme A to form coenzyme A
1638	1836387	1836830	-	Rv1632c	23	0.666667	S	Protein of unknown function (DUF402)
1639	1837075	1839171	+	Rv1633	23	0.666667	L	damaged site, the DNA wraps around one UvrB monomer. DNA wrap is dependent on ATP binding by UvrB and probably causes local melting of the DNA helix, facilitating insertion of UvrB beta-hairpin between the DNA strands. Then UvrB probes one DNA strand for the presence of a lesion. If a lesion is found the UvrA subunits dissociate and the UvrB-DNA preincision complex is formed. This complex is subs…
1640	1839168	1840583	+	Rv1634	23	0.666667	EGP	Major Facilitator
1641	1840572	1842242	-	Rv1635c	23	0.666667	M	Dolichyl-phosphate-mannose-protein mannosyltransferase
1642	1842451	1842891	+	Rv1636	23	0.666667	T	Universal stress protein
1643	1842898	1843692	-	Rv1637c	23	0.666667	S	Metallo-beta-lactamase superfamily
1644	1843741	1846659	+	Rv1638	23	0.666667	L	The UvrABC repair system catalyzes the recognition and processing of DNA lesions. UvrA is an ATPase and a DNA-binding protein. A damage recognition complex composed of 2 UvrA and 2 UvrB subunits scans DNA for abnormalities. When the presence of a lesion has been verified by UvrB, the UvrA molecules dissociate
1645	1846716	1846973	-	Rv1638	23	0.666667	L	The UvrABC repair system catalyzes the recognition and processing of DNA lesions. UvrA is an ATPase and a DNA-binding protein. A damage recognition complex composed of 2 UvrA and 2 UvrB subunits scans DNA for abnormalities. When the presence of a lesion has been verified by UvrB, the UvrA molecules dissociate
1646	1846989	1848458	-	Rv1639c	23	0.666667	S	esterase
1647	1848517	1852035	-	Rv1640c	23	0.666667	J	Catalyzes the production of L-lysyl-tRNA(Lys)transfer and the transfer of a lysyl group from L-lysyl-tRNA(Lys) to membrane-bound phosphatidylglycerol (PG), which produces lysylphosphatidylglycerol (LPG), one of the components of the bacterial membrane with a positive net charge. LPG synthesis contributes to the resistance to cationic antimicrobial peptides (CAMPs) and likely protects M.tuberculos…
1648	1852273	1852878	+	Rv1641	23	0.666667	J	IF-3 binds to the 30S ribosomal subunit and shifts the equilibrum between 70S ribosomes and their 50S and 30S subunits in favor of the free subunits, thus enhancing the availability of 30S subunits on which protein synthesis initiation begins
1649	1852928	1853122	+	Rv1642	23	0.666667	J	Belongs to the bacterial ribosomal protein bL35 family
1650	1853184	1853573	+	Rv1643	23	0.333333	J	Binds directly to 23S ribosomal RNA and is necessary for the in vitro assembly process of the 50S ribosomal subunit. It is not involved in the protein synthesizing functions of that subunit
1651	1853606	1854388	+	Rv1644	NA	0	J	Belongs to the class IV-like SAM-binding methyltransferase superfamily. RNA methyltransferase TrmH family
1652	1854399	1855454	-	Rv1645c	NA	0	S	protein conserved in bacteria
1653	1855764	1856696	+	Rv1646	NA	0	S	PE family
1654	1856774	1857724	+	Rv1647	NA	0	T	Guanylate cyclase
1655	1857731	1858537	+	Rv1648	NA	0	-	-
1656	1858733	1859758	+	Rv1649	NA	0	J	Belongs to the class-II aminoacyl-tRNA synthetase family. Phe-tRNA synthetase alpha subunit type 1 subfamily
1657	1859758	1862253	+	Rv1650	NA	0	J	Belongs to the phenylalanyl-tRNA synthetase beta subunit family. Type 1 subfamily
1658	1862347	1865382	-	Rv1651c	NA	0	S	PE family
1659	1865576	1866634	+	Rv1652	NA	0	E	Catalyzes the NADPH-dependent reduction of N-acetyl-5- glutamyl phosphate to yield N-acetyl-L-glutamate 5-semialdehyde
1660	1866631	1867845	+	Rv1653	NA	0	E	Catalyzes two activities which are involved in the cyclic version of arginine biosynthesis the synthesis of N- acetylglutamate from glutamate and acetyl-CoA as the acetyl donor, and of ornithine by transacetylation between N(2)-acetylornithine and glutamate
1661	1867842	1868726	+	Rv1654	NA	0	E	Belongs to the acetylglutamate kinase family. ArgB subfamily
1662	1868723	1869925	+	Rv1655	NA	0	E	acetylornithine aminotransferase
1663	1869922	1870845	+	Rv1656	NA	0	E	Reversibly catalyzes the transfer of the carbamoyl group from carbamoyl phosphate (CP) to the N(epsilon) atom of ornithine (ORN) to produce L-citrulline
1664	1870842	1871354	+	Rv1657	NA	0	K	Regulates arginine biosynthesis genes
1665	1871363	1872559	+	Rv1658	NA	0	E	Belongs to the argininosuccinate synthase family. Type 1 subfamily
1666	1872639	1874051	+	Rv1659	NA	0	E	argininosuccinate lyase
1667	1874160	1875221	+	Rv1660	NA	0	Q	synthase
1668	1875304	1881684	+	Rv1661	NA	0	Q	polyketide synthase
1669	1881704	1886512	+	Rv1662	NA	0	Q	polyketide synthase
1670	1886512	1888020	+	Rv1663	NA	0	IQ	KR domain
1671	1888026	1891079	+	Rv1664	NA	0	Q	Acyl transferase domain in polyketide synthase (PKS) enzymes.
1672	1891226	1892287	+	Rv1665	NA	0	Q	synthase
1673	1892270	1893562	-	Rv1666c	NA	0	Q	cytochrome p450
1674	1893577	1895342	-	Rv1667c	NA	0	NA	NA
1675	1895725	1896087	+	Rv1669	NA	0	NA	NA
1676	1896120	1896467	+	Rv1670	NA	0	S	Domain of unknown function (DUF427)
1677	1896475	1896867	+	Rv1671	NA	0	-	-
1678	1896876	1898207	-	Rv1672c	NA	0	EGP	Major Facilitator Superfamily
1679	1898300	1899232	-	Rv1673c	16	0.166667	E	Transglutaminase-like superfamily
1680	1899260	1899916	-	Rv1674c	16	0.166667	K	Rhodanese-like domain
1681	1900241	1900975	-	Rv1675c	16	0.166667	K	transcriptional
1682	1901047	1901751	+	Rv1676	16	0.166667	O	AhpC/TSA family
1683	1901748	1902296	+	Rv1677	16	0.166667	CO	possibly involved in thiol disulfide interchange. contains PS00013 prokaryotic membrane lipoprotein lipid attachment site, N-term signal pepitde sequence and PS00194 thioredoxin family active site
1684	1902397	1903299	+	Rv1678	16	0.833333	-	-
1685	1903299	1904420	+	Rv1679	16	0.833333	I	Acyl-CoA dehydrogenase, C-terminal domain
1686	1904429	1905253	+	Rv1680	16	0.833333	P	ABC transporter, phosphonate, periplasmic substrate-binding protein
1687	1905250	1906242	+	Rv1681	16	0.833333	S	4Fe-4S single cluster domain
1688	1906403	1907320	+	Rv1682	16	0.833333	D	coiled-coil structural protein
1689	1907594	1910593	+	Rv1683	16	0.833333	IQ	synthetase
1690	1910586	1910810	+	Rv1684	16	0.833333	S	Trm112p-like protein
1691	1910776	1911399	-	Rv1685c	16	0.833333	K	tetR family
1692	1911401	1912081	-	Rv1686c	16	0.833333	V	Transport permease protein
1693	1912153	1912920	-	Rv1687c	16	0.833333	V	ABC transporter
1694	1912979	1913590	+	Rv1688	16	0.833333	L	Belongs to the DNA glycosylase MPG family
1695	1913602	1914876	+	Rv1689	16	0.833333	J	Catalyzes the attachment of tyrosine to tRNA(Tyr) in a two-step reaction tyrosine is first activated by ATP to form Tyr- AMP and then transferred to the acceptor end of tRNA(Tyr)
1696	1915527	1915910	+	Rv1690	16	0.833333	S	Protein of unknown function (DUF732)
1697	1915949	1916701	+	Rv1691	16	0.833333	S	Tetratricopeptide repeat
1698	1916698	1917759	+	Rv1692	16	0.833333	G	hydrolase
1699	1917756	1917932	+	Rv1693	16	0.833333	-	-
1700	1917940	1918746	+	Rv1694	16	0.166667	J	Hemolysin TlyA
1701	1918746	1919669	+	Rv1695	16	0.166667	H	Involved in the regulation of the intracellular balance of NAD and NADP, and is a key enzyme in the biosynthesis of NADP. Catalyzes specifically the phosphorylation on 2'-hydroxyl of the adenosine moiety of NAD to yield NADP
1702	1919683	1921446	+	Rv1696	16	0.166667	L	May be involved in recombinational repair of damaged DNA
1703	1921542	1922723	+	Rv1697	16	0.166667	S	membrane-anchored protein
1704	1922745	1923689	+	Rv1698	16	0.166667	S	copper ion homeostasis
1705	1923829	1925589	+	Rv1699	16	0.166667	F	Catalyzes the ATP-dependent amination of UTP to CTP with either L-glutamine or ammonia as the source of nitrogen. Regulates intracellular CTP levels through interactions with the four ribonucleotide triphosphates
1706	1925582	1926205	+	Rv1700	16	0.166667	L	pfam nudix
1707	1926202	1927137	+	Rv1701	16	0.166667	D	Tyrosine recombinase XerD
1708	1927211	1928575	-	Rv1702c	16	0.166667	V	Domain of unknown function (DUF222)
1709	1929131	1929880	-	Rv1703c	16	0.166667	S	O-Methyltransferase
1710	1929786	1931456	-	Rv1704c	16	0.166667	E	permease
1711	1931497	1932654	-	Rv1705c	16	0.333333	N	PPE family
1712	1934482	1934649	-	Rv1706	16	0.333333	NA	NA
1713	1932694	1933878	-	Rv1706c	16	0.333333	N	PPE family
1714	1934882	1936342	+	Rv1707	16	0.333333	P	Transporter
1715	1936360	1937316	+	Rv1708	16	0.333333	D	involved in chromosome partitioning
1716	1937313	1938149	+	Rv1709	16	0.333333	D	Participates in chromosomal partition during cell division. May act via the formation of a condensin-like complex containing Smc and ScpB that pull DNA away from mid-cell into both cell halves
1717	1938146	1938841	+	Rv1710	16	0.333333	D	Participates in chromosomal partition during cell division. May act via the formation of a condensin-like complex containing Smc and ScpA that pull DNA away from mid-cell into both cell halves
1718	1938838	1939602	+	Rv1711	16	0.333333	J	Belongs to the pseudouridine synthase RsuA family
1719	1939599	1940291	+	Rv1712	16	0.333333	F	Belongs to the cytidylate kinase family. Type 1 subfamily
1720	1940288	1941679	+	Rv1713	16	0.333333	S	GTPase that plays an essential role in the late steps of ribosome biogenesis
1721	1941853	1942665	+	Rv1714	16	0.166667	IQ	KR domain
1722	1942659	1943573	+	Rv1715	16	0.166667	I	3-hydroxyacyl-CoA dehydrogenase, C-terminal domain
1723	1943576	1944406	+	Rv1716	16	0.166667	K	Putative cyclase
1724	1944406	1944756	+	Rv1717	16	0.166667	S	Cupin domain
1725	1944809	1945627	+	Rv1718	16	0.166667	S	beta-keto acid cleavage enzyme
1726	1945641	1946420	+	Rv1719	16	0.166667	K	Bacterial regulatory proteins, crp family
1727	1947030	1947419	-	Rv1720c	16	0.166667	S	Toxic component of a toxin-antitoxin (TA) module. An RNase
1728	1947416	1947643	-	Rv1721c	16	0.166667	-	-
1729	1947861	1949345	+	Rv1722	16	0.166667	I	An AccC homodimer forms the biotin carboxylase subunit of the acetyl CoA carboxylase, an enzyme that catalyzes the formation of malonyl-CoA, which in turn controls the rate of fatty acid metabolism
1730	1949342	1950589	+	Rv1723	16	0.166667	V	Beta-lactamase
1731	1950632	1951051	-	Rv1724c	16	0.166667	NA	NA
1732	1951041	1951751	-	Rv1725c	16	0.166667	K	HxlR-like helix-turn-helix
1733	1951852	1953237	+	Rv1726	16	0.166667	C	PFAM FAD linked oxidase domain protein
1734	1953270	1953839	+	Rv1727	16	0.166667	S	Mycothiol maleylpyruvate isomerase N-terminal domain
1735	1953864	1954634	-	Rv1728c	16	0.166667	M	lytic transglycosylase activity
1736	1954631	1955569	-	Rv1729c	16	0.166667	Q	Exhibits S-adenosyl-L-methionine-dependent methyltransferase activity
1737	1955692	1957245	-	Rv1730c	16	0.166667	V	Beta-lactamase
1738	1957677	1959233	+	Rv1731	16	0.166667	C	Belongs to the aldehyde dehydrogenase family
1739	1959243	1959791	-	Rv1732c	NA	0	O	Redoxin
1740	1959855	1960487	-	Rv1733c	NA	0	-	-
1741	1960774	1961016	-	Rv1734c	NA	0	C	Dihydrolipoamide acetyltransferase component of pyruvate dehydrogenase complex
1742	1961887	1962129	-	Rv1735a	NA	0	NA	NA
1743	1961291	1961788	-	Rv1735c	NA	0	P	PFAM C4-dicarboxylate transporter malic acid transport protein
1744	1962228	1964186	-	Rv1736c	NA	0	C	nitrate reductase, gamma subunit
1745	1964183	1965370	-	Rv1737c	NA	0	P	Major facilitator superfamily
1746	1965657	1965941	+	Rv1738	NA	0	S	Domain of unknown function (DUF1876)
1747	1965955	1967637	-	Rv1739c	NA	0	P	Sulfate transporter
1748	1967705	1967917	+	Rv1740	NA	0	S	positive regulation of growth
1749	1967917	1968165	+	Rv1741	NA	0	L	Toxic component of a toxin-antitoxin (TA) module. An RNase
1750	1968173	1968910	+	Rv1742	NA	0	-	-
1751	1969004	1970704	+	Rv1743	NA	0	KLT	serine threonine protein kinase
1752	1970989	1971390	-	Rv1744c	NA	0	NA	NA
1753	1971380	1971991	-	Rv1745c	NA	0	I	Catalyzes the 1,3-allylic rearrangement of the homoallylic substrate isopentenyl (IPP) to its highly electrophilic allylic isomer, dimethylallyl diphosphate (DMAPP)
1754	1972138	1973568	+	Rv1746	NA	0	KLT	serine threonine protein kinase
1755	1973630	1976227	+	Rv1747	NA	0	V	ABC transporter
1756	1976600	1977331	+	Rv1748	NA	0	-	-
1757	1977328	1977885	-	Rv1749c	NA	0	-	-
1758	1977969	1979567	-	Rv1750c	NA	0	IQ	Activates fatty acids by binding to coenzyme A
1759	1979621	1981003	+	Rv1751	NA	0	CH	COG0654 2-polyprenyl-6-methoxyphenol hydroxylase and related FAD-dependent oxidoreductases
1760	1981130	1981579	+	Rv1752	NA	0	S	Oxidoreductase
1761	1981614	1984775	-	Rv1753c	NA	0	N	repeat protein
1762	1984979	1986670	-	Rv1754c	NA	0	G	Domain of unknown function (DUF4185)
1763	1989042	1989566	+	Rv1758	NA	0	M	Cutinase
1764	1989833	1992577	-	Rv1759c	NA	0	S	PE family
1765	1993153	1994661	+	Rv1760	NA	0	I	Belongs to the long-chain O-acyltransferase family
1766	1994671	1995054	-	Rv1761c	NA	0	S	Domain of unknown function (DUF5073)
1767	1995054	1995842	-	Rv1762c	NA	0	S	Belongs to the UPF0145 family
1768	1997418	1998515	-	Rv1765c	NA	0	V	PFAM HNH endonuclease
1769	1999737	2000006	+	Rv1766	NA	0	S	Metal-sensitive transcriptional repressor
1770	2000074	2000433	+	Rv1767	21	0.333333	O	Antioxidant protein with alkyl hydroperoxidase activity. Required for the reduction of the AhpC active site cysteine residues and for the regeneration of the AhpC enzyme activity
1771	2000614	2002470	+	Rv1768	21	0.333333	S	PE family
1772	2002626	2003870	+	Rv1769	21	0.333333	E	Alanine racemase, N-terminal domain
1773	2003878	2005164	+	Rv1770	21	0.333333	S	Peptidase family M28
1774	2005161	2006447	+	Rv1771	21	0.333333	C	D-arabinono-1,4-lactone oxidase
1775	2006636	2006947	+	Rv1772	21	0.333333	S	ANTAR
1776	2007020	2007766	-	Rv1773c	21	0.666667	K	Transcriptional regulator
1777	2007832	2009172	+	Rv1774	21	0.666667	C	FAD binding domain
1778	2009172	2009990	+	Rv1775	21	0.666667	-	-
1779	2009995	2010555	-	Rv1776c	21	1	K	Transcriptional regulator
1780	2010656	2011960	+	Rv1777	21	1	Q	cytochrome p450
1781	2012081	2012530	-	Rv1778c	21	1	-	-
1782	2012686	2014479	-	Rv1779c	21	1	S	Domain of unknown function (DUF4407)
1783	2014699	2015262	+	Rv1780	21	1	-	-
1784	2015302	2017476	-	Rv1781c	21	1	G	4-alpha-glucanotransferase
1785	2017740	2019260	+	Rv1782	21	1	S	secretion protein EccB
1786	2019257	2023432	+	Rv1783	21	1	D	Secretion protein
1787	2023447	2024628	-	Rv1785c	21	1	C	cytochrome P-450
1788	2024828	2025031	+	Rv1786	21	1	C	4Fe-4S single cluster domain of Ferredoxin I
1789	2025301	2026398	+	Rv1787	21	1	N	Polymorphic PE/PPE proteins C terminal
1790	2026477	2026776	+	Rv1788	21	1	I	PE family
1791	2026790	2027971	+	Rv1789	21	0.333333	N	Polymorphic PE/PPE proteins C terminal
1792	2028425	2029477	+	Rv1790	21	0.333333	N	Polymorphic PE/PPE proteins C terminal
1793	2029904	2030203	+	Rv1791	21	0.333333	I	PE family
1794	2030347	2030643	+	Rv1792	21	0.333333	NA	NA
1795	2030694	2030978	+	Rv1793	21	0.333333	S	Belongs to the WXG100 family
1796	2031066	2031968	+	Rv1794	21	0.333333	S	EspG family
1797	2032240	2033751	+	Rv1795	NA	0	S	Type VII secretion integral membrane protein EccD
1798	2033729	2035486	+	Rv1796	NA	0	O	Peptidase S8
1799	2035483	2036703	+	Rv1797	NA	0	S	Putative type VII ESX secretion system translocon, EccE
1800	2036700	2038532	+	Rv1798	NA	0	O	Type VII secretion
1801	2039159	2039350	+	Rv1799	NA	0	NA	NA
1802	2039453	2041420	+	Rv1800	NA	0	N	PE-PPE domain
1803	2042001	2043272	+	Rv1801	NA	0	N	Polymorphic PE/PPE proteins C terminal
1804	2043384	2044775	+	Rv1802	NA	0	N	Polymorphic PE/PPE proteins C terminal
1805	2044923	2046842	-	Rv1803c	NA	0	S	PE family
1806	2047023	2047349	-	Rv1804c	NA	0	S	Protein of unknown function (DUF732)
1807	2047687	2048034	-	Rv1805c	NA	0	NA	NA
1808	2048072	2048371	+	Rv1806	32	1	I	PE family
1809	2049921	2051150	+	Rv1808	32	1	N	Polymorphic PE/PPE proteins C terminal
1810	2051282	2052688	+	Rv1809	32	1	N	Polymorphic PE/PPE proteins C terminal
1811	2052933	2053289	+	Rv1810	32	1	S	Protein of unknown function (DUF732)
1812	2053443	2054147	+	Rv1811	32	1	S	thought to be involved in Mg2 transport (import) may act as an accessory protein for MgtB so mediating magnesium influx into the cytosol catalytic activity ATP H(2)O mg(2 )(out) ADP phosphate mg(2 )(in)
1813	2054157	2055359	-	Rv1812c	32	1	C	NADH dehydrogenase
1814	2055681	2056112	-	Rv1813c	32	1	S	Domain of unknown function (DUF4189)
1815	2056521	2057423	+	Rv1814	32	1	I	sterol desaturase
1816	2057528	2058193	+	Rv1815	32	1	-	-
1817	2058256	2058960	+	Rv1816	32	1	K	tetR family
1818	2059595	2061058	+	Rv1817	32	1	C	Succinate dehydrogenase fumarate reductase flavoprotein subunit
1819	2061178	2062674	-	Rv1818c	32	1	I	PE-PGRS family
1820	2062809	2064728	-	Rv1819c	32	1	S	ABC transporter
1821	2064799	2066442	+	Rv1820	32	1	EH	Belongs to the TPP enzyme family
1822	2066457	2068883	+	Rv1821	32	1	U	Part of the Sec protein translocase complex. Interacts with the SecYEG preprotein conducting channel. Has a central role in coupling the hydrolysis of ATP to the transfer of proteins into and across the cell membrane, serving as an ATP-driven molecular motor driving the stepwise translocation of polypeptide chains across the membrane
1823	2069080	2069709	+	Rv1822	32	1	I	CDP-diacylglycerol-glycerol-3-phosphate 3-phosphatidyltransferase
1824	2069702	2070625	+	Rv1823	32	1	S	Bacterial protein of unknown function (DUF881)
1825	2070654	2071019	+	Rv1824	32	1	S	Protein of unknown function (DUF1290)
1826	2071036	2071914	+	Rv1825	32	1	S	Bacterial protein of unknown function (DUF881)
1827	2071952	2072356	+	Rv1826	32	1	E	The glycine cleavage system catalyzes the degradation of glycine. The H protein shuttles the methylamine group of glycine from the P protein to the T protein
1828	2072596	2073084	+	Rv1827	32	1	T	Fha domain
1829	2073081	2073824	+	Rv1828	32	1	K	Transcriptional regulator
1830	2073943	2074437	+	Rv1829	32	1	S	Bifunctional nuclease
1831	2074841	2075518	+	Rv1830	32	1	K	transcriptional
1832	2075571	2075828	+	Rv1831	32	1	-	-
1833	2075877	2078702	+	Rv1832	32	1	E	The glycine cleavage system catalyzes the degradation of glycine. The P protein binds the alpha-amino group of glycine through its pyridoxal phosphate cofactor
1834	2078929	2079789	-	Rv1833c	32	1	S	Haloalkane dehalogenase
1835	2079830	2080696	+	Rv1834	32	1	S	Alpha beta hydrolase
1836	2080701	2082587	-	Rv1835c	32	1	S	peptidase S15
1837	2082603	2084636	-	Rv1836c	NA	0	S	von willebrand factor type a
1838	2084756	2086981	-	Rv1837c	NA	0	C	Involved in the glycolate utilization. Catalyzes the condensation and subsequent hydrolysis of acetyl-coenzyme A (acetyl-CoA) and glyoxylate to form malate and CoA
1839	2087257	2087652	-	Rv1838c	NA	0	G	Toxic component of a toxin-antitoxin (TA) module. An RNase
1840	2087649	2087912	-	Rv1839c	NA	0	-	-
1841	2087971	2089518	-	Rv1840c	NA	0	I	PE family
1842	2089681	2090718	-	Rv1841c	NA	0	S	COG1253 Hemolysins and related proteins containing CBS domains
1843	2090718	2092085	-	Rv1842c	NA	0	S	Hemolysins and related proteins containing CBS domains
1844	2092259	2093698	-	Rv1843c	NA	0	F	IMP dehydrogenase GMP reductase
1845	2093731	2095188	-	Rv1844c	NA	0	G	Catalyzes the oxidative decarboxylation of 6- phosphogluconate to ribulose 5-phosphate and CO(2), with concomitant reduction of NADP to NADPH
1846	2095218	2096168	-	Rv1845c	NA	0	M	Zn-dependent protease with chaperone function
1847	2096183	2096599	-	Rv1846c	NA	0	K	Transcriptional regulator
1848	2096877	2097299	+	Rv1847	NA	0	Q	PFAM thioesterase superfamily
1849	2097348	2097650	+	Rv1848	NA	0	E	Belongs to the urease gamma subunit family
1850	2097647	2097961	+	Rv1849	NA	0	E	Belongs to the urease beta subunit family
1851	2097961	2099694	+	Rv1850	NA	0	E	Belongs to the metallo-dependent hydrolases superfamily. Urease alpha subunit family
1852	2099694	2100329	+	Rv1851	NA	0	O	Urease accessory protein UreF
1853	2100340	2101014	+	Rv1852	NA	0	KO	Facilitates the functional incorporation of the urease nickel metallocenter. This process requires GTP hydrolysis, probably effectuated by UreG
1854	2101022	2101648	+	Rv1853	NA	0	O	urease accessory protein
1855	2101651	2103042	-	Rv1854c	NA	0	C	NADH dehydrogenase
1856	2103184	2104107	-	Rv1855c	NA	0	C	Oxidoreductase
1857	2104146	2104823	-	Rv1856c	NA	0	IQ	Dehydrogenase
1858	2104985	2105770	+	Rv1857	NA	0	P	ABC transporter, periplasmic molybdate-binding protein
1859	2105773	2106567	+	Rv1858	NA	0	P	ABC transporter
1860	2106574	2107683	+	Rv1859	NA	0	P	Part of the ABC transporter complex ModABC involved in molybdenum import. Responsible for energy coupling to the transport system
1861	2107736	2108713	+	Rv1860	NA	0	S	PFAM Fibronectin-attachment
1862	2109165	2109470	+	Rv1861	NA	0	S	Transglycosylase associated protein
1863	2109544	2110584	+	Rv1862	NA	0	S	alcohol dehydrogenase
1864	2110591	2111361	-	Rv1863c	NA	0	S	Abortive infection protein
1865	2111354	2112109	-	Rv1864c	NA	0	S	PFAM MOSC domain
1866	2112106	2112966	-	Rv1865c	NA	0	IQ	Belongs to the short-chain dehydrogenases reductases (SDR) family
1867	2113140	2115476	+	Rv1866	NA	0	C	L-carnitine dehydratase bile acid-inducible protein F
1868	2115764	2117248	+	Rv1867	NA	0	I	Catalyzes the synthesis of acetoacetyl coenzyme A from two molecules of acetyl coenzyme A. It can also act as a thiolase, catalyzing the reverse reaction and generating two-carbon units from the four-carbon product of fatty acid oxidation
1869	2117347	2119446	+	Rv1868	NA	0	GM	epimerase
1870	2119460	2120695	-	Rv1869c	NA	0	S	Reductase C-terminal
1871	2120795	2121430	-	Rv1870c	NA	0	L	DNA repair enzyme that has both DNA N-glycosylase activity and AP-lyase activity. The DNA N-glycosylase activity releases various damaged pyrimidines from DNA by cleaving the N- glycosidic bond, leaving an AP (apurinic apyrimidinic) site. The AP-lyase activity cleaves the phosphodiester bond 3' to the AP site by a beta-elimination, leaving a 3'-terminal unsaturated sugar and a product with a term…
1872	2121495	2121884	-	Rv1871c	NA	0	C	F420H(2)-dependent quinone reductase
1873	2121907	2123151	-	Rv1872c	NA	0	C	Dehydrogenase
1874	2123174	2123611	+	Rv1873	NA	0	S	Protein of unknown function (DUF1810)
1875	2123684	2124370	+	Rv1874	NA	0	S	EthD domain
1876	2124381	2124824	+	Rv1875	NA	0	S	Pyridoxamine 5-phosphate
1877	2125340	2125819	+	Rv1876	NA	0	P	Iron-storage protein, whose ferroxidase center binds Fe(2 ) ions, oxidizes them by dioxygen to Fe(3 ), and participates in the subsequent Fe(3 ) oxide mineral core formation within the central cavity of the protein complex
1878	2125904	2127967	+	Rv1877	NA	0	EGP	Major facilitator superfamily
1879	2128022	2129374	+	Rv1878	NA	0	E	glutamine synthetase
1880	2129377	2130513	+	Rv1879	NA	0	S	amidohydrolase
1881	2130541	2131857	-	Rv1880c	NA	0	Q	cytochrome p450
1882	2131907	2132329	-	Rv1881c	NA	0	S	Mycobacterium 19 kDa lipoprotein antigen
1883	2132370	2133203	-	Rv1882c	NA	0	IQ	Belongs to the short-chain dehydrogenases reductases (SDR) family
1884	2133231	2133692	-	Rv1883c	NA	0	S	polyketide cyclase dehydrase
1885	2133731	2134261	-	Rv1884c	NA	0	S	Transglycosylase-like domain
1886	2134273	2134872	-	Rv1885c	NA	0	M	Catalyzes the Claisen rearrangement of chorismate to prephenate
1887	2134890	2135867	-	Rv1886c	NA	0	S	fibronectin, a large adhesive glycoprotein, which facilitates the attachment of M.tuberculosis to murine alveolar macrophages (AMs). They also help to maintain the integrity of the cell wall by catalyzing the transfer of mycolic acids to cell wall arabinogalactan, and through the synthesis of alpha,alpha-trehalose dimycolate (TDM, cord factor). They catalyze the transfer of a mycoloyl residue fro…
1888	2136258	2137400	+	Rv1887	NA	0	-	-
1889	2137370	2138079	+	Rv1887a	NA	0	NA	NA
1890	2138174	2138617	-	Rv1888	NA	0	NA	NA
1891	2139076	2139687	-	Rv1890c	NA	0	S	Belongs to the UPF0312 family
1892	2139741	2140148	+	Rv1891	NA	0	-	-
1893	2140165	2140476	+	Rv1892	NA	0	-	-
1894	2140486	2140704	+	Rv1893	NA	0	-	-
1895	2140739	2141869	-	Rv1894c	NA	0	S	2-nitropropane dioxygenase
1896	2142521	2143675	+	Rv1895	NA	0	E	Dehydrogenase
1897	2143535	2144446	-	Rv1896c	NA	0	H	Exhibits S-adenosyl-L-methionine-dependent methyltransferase activity
1898	2144451	2144882	-	Rv1897c	NA	0	J	rejects L-amino acids rather than detecting D-amino acids in the active site. By recycling D-aminoacyl-tRNA to D-amino acids and free tRNA molecules, this enzyme counteracts the toxicity associated with the formation of D-aminoacyl-tRNA entities in vivo and helps enforce protein L-homochirality
1899	2144940	2145248	+	Rv1898	NA	0	S	Thiamine-binding protein
1900	2145214	2146245	-	Rv1899c	NA	0	S	Appr-1'-p processing enzyme
1901	2146245	2147633	-	Rv1900c	NA	0	IT	PFAM Adenylate and Guanylate cyclase catalytic domain
1902	2147662	2148954	+	Rv1901	NA	0	S	Belongs to the CinA family
1903	2149006	2150274	-	Rv1902c	24	0.5	EGP	Sugar (and other) transporter
1904	2150364	2150768	+	Rv1903	24	1	S	membrane
1905	2150954	2151385	+	Rv1904	24	1	T	STAS domain
1906	2151433	2152395	-	Rv1905c	24	1	E	FAD dependent oxidoreductase
1907	2152425	2152895	-	Rv1906c	24	1	P	ABC-type Fe3 transport system, periplasmic component
1908	2153235	2153882	-	Rv1907c	24	1	S	Domain of unknown function (DUF4262)
1909	2153889	2156111	-	Rv1908c	24	1	P	Bifunctional enzyme with both catalase and broad- spectrum peroxidase activity
1910	2156149	2156592	-	Rv1909c	24	1	P	Belongs to the Fur family
1911	2156706	2157299	-	Rv1910c	24	1	S	Phosphatidylethanolamine-binding protein
1912	2157382	2157987	-	Rv1911c	24	1	S	Phosphatidylethanolamine-binding protein
1913	2158087	2159091	-	Rv1912c	24	1	C	Thought to be involved in fatty acid degradation. FadB and FadA are the alpha and beta subunits of the multifunctional enzyme complex of the fatty acid degradation cycle
1914	2159191	2159943	+	Rv1913	24	1	S	Metallo-beta-lactamase superfamily
1915	2159921	2160328	-	Rv1914c	24	1	-	-
1916	2160463	2161566	+	Rv1915	24	0.5	C	Isocitrate lyase
1917	2161566	2162762	+	Rv1916	24	0.5	C	Isocitrate lyase
1918	2162932	2167311	-	Rv1917c	24	0.5	N	PPE family
1919	2167649	2170612	-	Rv1918c	24	0.5	N	repeat protein
1920	2171061	2171525	-	Rv1919c	24	0.5	S	Polyketide cyclase / dehydrase and lipid transport
1921	2171623	2172486	+	Rv1920	24	0.5	I	Glycerol acyltransferase
1922	2172524	2173795	-	Rv1921c	24	0.5	E	haloacid dehalogenase-like hydrolase
1923	2174067	2175182	+	Rv1922	24	0.5	V	Beta-lactamase
1924	2175173	2176513	+	Rv1923	NA	0	V	beta-lactamase
1925	2176550	2176930	-	Rv1924c	NA	0	-	-
1926	2177087	2178949	+	Rv1925	NA	0	IQ	Fatty-acid--CoA ligase
1927	2178957	2179436	-	Rv1926c	NA	0	S	Domain of unknown function (DUF1942)
1928	2179673	2180446	+	Rv1927	NA	0	S	Uncharacterized conserved protein (COG2071)
[truncated: 2,080 more rows]
